# Supplementary material for: MicroRNA screening identifies miR-134 as a regulator of poliovirus and enterovirus 71 infection
Source: Sci Data. 2017 Mar 1;4:170023. doi: 10.1038/sdata.2017.23 (PMC5332013; doi:10.1038/sdata.2017.23)
Supplement: Supplementary file 1 [file sdata201723-isa1.zip]

Archive with 3 entries (3 files):
- i_Investigation.txt
- s_study_Tripp.txt
- a_assay_Tripp.txt
