# Supplementary material for: MicroRNA screening identifies miR-134 as a regulator of poliovirus and enterovirus 71 infection
Source: Sci Data. 2017 Mar 1;4:170023. doi: 10.1038/sdata.2017.23 (PMC5332013; doi:10.1038/sdata.2017.23)
Supplement: Supplementary file 1 [file sdata201723-isa1.zip › i_Investigation.txt]

# Investigation File generated for Scientific Data with Investigation File Authoring Tool version 0.1.0 on 01/02/2017 - This metadata file is CC0
ONTOLOGY SOURCE REFERENCE
Term Source Name	CLO	BAO	OBI	MIRNAO	ERO
Term Source File	http://data.bioontology.org/ontologies/CLO	http://data.bioontology.org/ontologies/BAO	http://data.bioontology.org/ontologies/OBI	http://data.bioontology.org/ontologies/MIRNAO	http://data.bioontology.org/ontologies/ERO
Term Source Version	2.1.83	2.0	2014-08-18	1.7	2013-08-02
Term Source Description	Cell Line Ontology	BioAssay Ontology	Ontology for Biomedical Investigations	MicroRNA Ontology	Eagle-I Research Resource Ontology
INVESTIGATION
Investigation Identifier
Investigation Title
Investigation Description
Investigation Submission Date
Investigation Public Release Date
INVESTIGATION PUBLICATIONS
Investigation PubMed ID
Investigation Publication DOI
Investigation Publication Author List
Investigation Publication Title
Investigation Publication Status
Investigation Publication Status Term Accession Number
Investigation Publication Status Term Source REF
INVESTIGATION CONTACTS
Investigation Person Last Name
Investigation Person Mid Initials
Investigation Person First Name
Investigation Person Address
Investigation Person Phone
Investigation Person Fax
Investigation Person Email
Investigation Person Affiliation
Investigation Person Roles
Investigation Person Roles Term Accession Number
Investigation Person Roles Term Source REF
STUDY
Study Identifier	10.1038/sdata.2017.23
Study Title	MicroRNA screening identifies miR-134 as a regulator of poliovirus and enterovirus 71 infection
Study Submission Date	11/08/2016
Study Public Release Date	01/03/2017
Study Description	http://www.nature.com/articles/sdata201723#abstract
Study File Name	s_study_Tripp.txt
Comment[Subject Keywords]	//;//;///;//
Comment[Manuscript Licence]	CC BY-4.0
Comment[Experimental Metadata Licence]	CC0
Comment[Supplementary Information File Name]	
Comment[Supplementary Information File Type]	x-zip-compressed
Comment[Supplementary Information File URL]	http://www.nature.com/articles/sdata201723#supplementary-information
Comment[Data Repository]	NCBI PubChem BioAssay;NCBI PubChem BioAssay
Comment[Data Record Accession]	1224906;1224851
Comment[Data Record URI]	https://pubchem.ncbi.nlm.nih.gov/bioassay/1224906;https://pubchem.ncbi.nlm.nih.gov/bioassay/1224851
STUDY DESIGN DESCRIPTORS
Study Design Type	screening campaign	microRNA profiling by array design
Study Design Type Term Accession Number	BAO:0000178	OBI:0001323
Study Design Type Term Source REF	BAO	OBI
STUDY PUBLICATIONS
Study PubMed ID
Study Publication DOI
Study Publication Author List
Study Publication Title
Study Publication Status
Study Publication Status Term Accession Number
Study Publication Status Term Source REF
STUDY FACTORS
Study Factor Name	miRNA	viral target
Study Factor Type	miRNA	virus
Study Factor Type Term Accession Number	SO:0000276	BAO:0000232
Study Factor Type Term Source REF	MIRNAO	BAO
STUDY ASSAYS
Study Assay Measurement Type	viral genome replication
Study Assay Measurement Type Term Accession Number	GO:0019079
Study Assay Measurement Type Term Source REF	BAO
Study Assay Technology Type	virus plaque assay
Study Assay Technology Type Term Accession Number	ERO:0000337
Study Assay Technology Type Term Source REF	ERO
Study Assay Technology Platform	""
Study Assay File Name	a_assay_Tripp.txt
STUDY PROTOCOLS
Study Protocol Name	Cell culture and viruses	Primary screening and miRNA mimic transfection	Validation screening and removal of false positives	Polio Type II specific antibody capture ELISA	Poliovirus (PV) and enterovirus 71 (EV71) plaque assays
Study Protocol Type	cell culture	transfection	assay validation objective	enzyme-linked immunosorbent assay	virus plaque assay
Study Protocol Type Term Accession Number	OBI:0001876	OBI:0001152	OBI:0001160	OBI:0000661	ERO:0000337
Study Protocol Type Term Source REF	OBI	OBI	OBI	OBI	ERO
Study Protocol Description					
Study Protocol URI	""	""	""	""	""
Study Protocol Version					
Study Protocol Parameters Name	""	""	""	""	""
Study Protocol Parameters Name Term Accession Number	""	""	""	""	""
Study Protocol Parameters Name Term Source REF	""	""	""	""	""
Study Protocol Components Name	""	""	""	""	""
Study Protocol Components Type	""	""	""	""	""
Study Protocol Components Type Term Accession Number	""	""	""	""	""
Study Protocol Components Type Term Source REF	""	""	""	""	""
STUDY CONTACTS
Study Person Last Name	Orr-Burks	Shim	Wu	Bakre	Karpilow	Tripp
Study Person First Name	Nichole Lynn	Byoung-Shik	Weilin	Abhijeet A.	Jon	Ralph A.
Study Person Mid Initials						
Study Person Email	""	""	""	""	""	ratripp@uga.edu
Study Person Phone						
Study Person Fax						
Study Person Address						
Study Person Affiliation	Department of Infectious Diseases, College of Veterinary Medicine, University of Georgia, Athens, Georgia 30602, USA	Department of Infectious Diseases, College of Veterinary Medicine, University of Georgia, Athens, Georgia 30602, USA	Department of Infectious Diseases, College of Veterinary Medicine, University of Georgia, Athens, Georgia 30602, USA	Department of Infectious Diseases, College of Veterinary Medicine, University of Georgia, Athens, Georgia 30602, USA	Proventus Bio, 220 Riverbend Rd, Athens, Georgia 30602, USA	Department of Infectious Diseases, College of Veterinary Medicine, University of Georgia, Athens, Georgia 30602, USA
Study Person Roles						
Study Person Roles Term Accession Number						
Study Person Roles Term Source REF						
Comment[Study Person ORCID]						
Comment[Funder]						
Comment[FundRef ID]						
Comment[Funder Term Source REF]						
Comment[Grant Identifier]						
