# Supplementary material for: MicroRNA screening identifies miR-134 as a regulator of poliovirus and enterovirus 71 infection
Source: Sci Data. 2017 Mar 1;4:170023. doi: 10.1038/sdata.2017.23 (PMC5332013; doi:10.1038/sdata.2017.23)
Supplement: Supplementary file 1 [file sdata201723-isa1.zip › s_study_Tripp.txt]

Source Name	Characteristics[cell line]	Term Source REF	Term Accession Number	Protocol REF	Sample Name	Factor Value[miRNA]	Factor Value[viral target]
CDC Atlanta, Ga	immortal human epithelial cell line cell	CLO	CLO:0000563	Cell culture and viruses	HEp-2 cell	miRNA screen	EV71 and poliovirus
