# Supplementary material for: MicroRNA screening identifies miR-134 as a regulator of poliovirus and enterovirus 71 infection
Source: Sci Data. 2017 Mar 1;4:170023. doi: 10.1038/sdata.2017.23 (PMC5332013; doi:10.1038/sdata.2017.23)
Supplement: Supplementary file 1 [file sdata201723-isa1.zip › a_assay_Tripp.txt]

Sample Name	Protocol REF	Protocol REF	Protocol REF	Protocol REF	Assay Name	Raw Data File	Comment[Data Repository]	Comment[Data Record Accession]	Comment[Data Record URI]	Factor Value[miRNA]	Factor Value[viral target]
HEp-2 cell	Primary screening and miRNA mimic transfection	Validation screening and removal of false positives	Polio Type II specific antibody capture ELISA	Poliovirus (PV) and enterovirus 71 (EV71) plaque assays	315660201	RalphTrippLab_Poliovirus_EV71_miRNA_Dataset1	NCBI PubChem BioAssay	1224906	https://pubchem.ncbi.nlm.nih.gov/bioassay/1224906	MI0000476	EV71 and poliovirus
HEp-2 cell	Primary screening and miRNA mimic transfection	Validation screening and removal of false positives	Polio Type II specific antibody capture ELISA	Poliovirus (PV) and enterovirus 71 (EV71) plaque assays	315660202	RalphTrippLab_Poliovirus_EV71_miRNA_Dataset1	NCBI PubChem BioAssay	1224906	https://pubchem.ncbi.nlm.nih.gov/bioassay/1224906	MI0000474	EV71 and poliovirus
HEp-2 cell	Primary screening and miRNA mimic transfection	Validation screening and removal of false positives	Polio Type II specific antibody capture ELISA	Poliovirus (PV) and enterovirus 71 (EV71) plaque assays	315660203	RalphTrippLab_Poliovirus_EV71_miRNA_Dataset1	NCBI PubChem BioAssay	1224906	https://pubchem.ncbi.nlm.nih.gov/bioassay/1224906	MI0005717	EV71 and poliovirus
HEp-2 cell	Primary screening and miRNA mimic transfection	Validation screening and removal of false positives	Polio Type II specific antibody capture ELISA	Poliovirus (PV) and enterovirus 71 (EV71) plaque assays	315660204	RalphTrippLab_Poliovirus_EV71_miRNA_Dataset1	NCBI PubChem BioAssay	1224906	https://pubchem.ncbi.nlm.nih.gov/bioassay/1224906	MI0006385	EV71 and poliovirus
HEp-2 cell	Primary screening and miRNA mimic transfection	Validation screening and removal of false positives	Polio Type II specific antibody capture ELISA	Poliovirus (PV) and enterovirus 71 (EV71) plaque assays	315660205	RalphTrippLab_Poliovirus_EV71_miRNA_Dataset1	NCBI PubChem BioAssay	1224906	https://pubchem.ncbi.nlm.nih.gov/bioassay/1224906	MI0003636	EV71 and poliovirus
HEp-2 cell	Primary screening and miRNA mimic transfection	Validation screening and removal of false positives	Polio Type II specific antibody capture ELISA	Poliovirus (PV) and enterovirus 71 (EV71) plaque assays	315660206	RalphTrippLab_Poliovirus_EV71_miRNA_Dataset1	NCBI PubChem BioAssay	1224906	https://pubchem.ncbi.nlm.nih.gov/bioassay/1224906	MI0000105	EV71 and poliovirus
HEp-2 cell	Primary screening and miRNA mimic transfection	Validation screening and removal of false positives	Polio Type II specific antibody capture ELISA	Poliovirus (PV) and enterovirus 71 (EV71) plaque assays	315660207	RalphTrippLab_Poliovirus_EV71_miRNA_Dataset1	NCBI PubChem BioAssay	1224906	https://pubchem.ncbi.nlm.nih.gov/bioassay/1224906	MIMAT0014997	EV71 and poliovirus
HEp-2 cell	Primary screening and miRNA mimic transfection	Validation screening and removal of false positives	Polio Type II specific antibody capture ELISA	Poliovirus (PV) and enterovirus 71 (EV71) plaque assays	315660208	RalphTrippLab_Poliovirus_EV71_miRNA_Dataset1	NCBI PubChem BioAssay	1224906	https://pubchem.ncbi.nlm.nih.gov/bioassay/1224906	MI0000264	EV71 and poliovirus
HEp-2 cell	Primary screening and miRNA mimic transfection	Validation screening and removal of false positives	Polio Type II specific antibody capture ELISA	Poliovirus (PV) and enterovirus 71 (EV71) plaque assays	315660209	RalphTrippLab_Poliovirus_EV71_miRNA_Dataset1	NCBI PubChem BioAssay	1224906	https://pubchem.ncbi.nlm.nih.gov/bioassay/1224906	MI0006391	EV71 and poliovirus
HEp-2 cell	Primary screening and miRNA mimic transfection	Validation screening and removal of false positives	Polio Type II specific antibody capture ELISA	Poliovirus (PV) and enterovirus 71 (EV71) plaque assays	315660210	RalphTrippLab_Poliovirus_EV71_miRNA_Dataset1	NCBI PubChem BioAssay	1224906	https://pubchem.ncbi.nlm.nih.gov/bioassay/1224906	MIMAT0015076	EV71 and poliovirus
HEp-2 cell	Primary screening and miRNA mimic transfection	Validation screening and removal of false positives	Polio Type II specific antibody capture ELISA	Poliovirus (PV) and enterovirus 71 (EV71) plaque assays	315660211	RalphTrippLab_Poliovirus_EV71_miRNA_Dataset1	NCBI PubChem BioAssay	1224906	https://pubchem.ncbi.nlm.nih.gov/bioassay/1224906	MI0014144	EV71 and poliovirus
HEp-2 cell	Primary screening and miRNA mimic transfection	Validation screening and removal of false positives	Polio Type II specific antibody capture ELISA	Poliovirus (PV) and enterovirus 71 (EV71) plaque assays	315660212	RalphTrippLab_Poliovirus_EV71_miRNA_Dataset1	NCBI PubChem BioAssay	1224906	https://pubchem.ncbi.nlm.nih.gov/bioassay/1224906	MI0000085	EV71 and poliovirus
HEp-2 cell	Primary screening and miRNA mimic transfection	Validation screening and removal of false positives	Polio Type II specific antibody capture ELISA	Poliovirus (PV) and enterovirus 71 (EV71) plaque assays	315660213	RalphTrippLab_Poliovirus_EV71_miRNA_Dataset1	NCBI PubChem BioAssay	1224906	https://pubchem.ncbi.nlm.nih.gov/bioassay/1224906	MI0003834	EV71 and poliovirus
HEp-2 cell	Primary screening and miRNA mimic transfection	Validation screening and removal of false positives	Polio Type II specific antibody capture ELISA	Poliovirus (PV) and enterovirus 71 (EV71) plaque assays	315660214	RalphTrippLab_Poliovirus_EV71_miRNA_Dataset1	NCBI PubChem BioAssay	1224906	https://pubchem.ncbi.nlm.nih.gov/bioassay/1224906	MI0000070	EV71 and poliovirus
HEp-2 cell	Primary screening and miRNA mimic transfection	Validation screening and removal of false positives	Polio Type II specific antibody capture ELISA	Poliovirus (PV) and enterovirus 71 (EV71) plaque assays	315660215	RalphTrippLab_Poliovirus_EV71_miRNA_Dataset1	NCBI PubChem BioAssay	1224906	https://pubchem.ncbi.nlm.nih.gov/bioassay/1224906	MIMAT0018447	EV71 and poliovirus
HEp-2 cell	Primary screening and miRNA mimic transfection	Validation screening and removal of false positives	Polio Type II specific antibody capture ELISA	Poliovirus (PV) and enterovirus 71 (EV71) plaque assays	315660216	RalphTrippLab_Poliovirus_EV71_miRNA_Dataset1	NCBI PubChem BioAssay	1224906	https://pubchem.ncbi.nlm.nih.gov/bioassay/1224906	MI0000805	EV71 and poliovirus
HEp-2 cell	Primary screening and miRNA mimic transfection	Validation screening and removal of false positives	Polio Type II specific antibody capture ELISA	Poliovirus (PV) and enterovirus 71 (EV71) plaque assays	315660217	RalphTrippLab_Poliovirus_EV71_miRNA_Dataset1	NCBI PubChem BioAssay	1224906	https://pubchem.ncbi.nlm.nih.gov/bioassay/1224906	MI0000807	EV71 and poliovirus
HEp-2 cell	Primary screening and miRNA mimic transfection	Validation screening and removal of false positives	Polio Type II specific antibody capture ELISA	Poliovirus (PV) and enterovirus 71 (EV71) plaque assays	315660218	RalphTrippLab_Poliovirus_EV71_miRNA_Dataset1	NCBI PubChem BioAssay	1224906	https://pubchem.ncbi.nlm.nih.gov/bioassay/1224906	MIMAT0004757	EV71 and poliovirus
HEp-2 cell	Primary screening and miRNA mimic transfection	Validation screening and removal of false positives	Polio Type II specific antibody capture ELISA	Poliovirus (PV) and enterovirus 71 (EV71) plaque assays	315660219	RalphTrippLab_Poliovirus_EV71_miRNA_Dataset1	NCBI PubChem BioAssay	1224906	https://pubchem.ncbi.nlm.nih.gov/bioassay/1224906	MI0000301	EV71 and poliovirus
HEp-2 cell	Primary screening and miRNA mimic transfection	Validation screening and removal of false positives	Polio Type II specific antibody capture ELISA	Poliovirus (PV) and enterovirus 71 (EV71) plaque assays	315660220	RalphTrippLab_Poliovirus_EV71_miRNA_Dataset1	NCBI PubChem BioAssay	1224906	https://pubchem.ncbi.nlm.nih.gov/bioassay/1224906	MI0014163	EV71 and poliovirus
HEp-2 cell	Primary screening and miRNA mimic transfection	Validation screening and removal of false positives	Polio Type II specific antibody capture ELISA	Poliovirus (PV) and enterovirus 71 (EV71) plaque assays	315660221	RalphTrippLab_Poliovirus_EV71_miRNA_Dataset1	NCBI PubChem BioAssay	1224906	https://pubchem.ncbi.nlm.nih.gov/bioassay/1224906	MI0008330	EV71 and poliovirus
HEp-2 cell	Primary screening and miRNA mimic transfection	Validation screening and removal of false positives	Polio Type II specific antibody capture ELISA	Poliovirus (PV) and enterovirus 71 (EV71) plaque assays	315660222	RalphTrippLab_Poliovirus_EV71_miRNA_Dataset1	NCBI PubChem BioAssay	1224906	https://pubchem.ncbi.nlm.nih.gov/bioassay/1224906	MI0003516	EV71 and poliovirus
HEp-2 cell	Primary screening and miRNA mimic transfection	Validation screening and removal of false positives	Polio Type II specific antibody capture ELISA	Poliovirus (PV) and enterovirus 71 (EV71) plaque assays	315660223	RalphTrippLab_Poliovirus_EV71_miRNA_Dataset1	NCBI PubChem BioAssay	1224906	https://pubchem.ncbi.nlm.nih.gov/bioassay/1224906	MI0003177	EV71 and poliovirus
HEp-2 cell	Primary screening and miRNA mimic transfection	Validation screening and removal of false positives	Polio Type II specific antibody capture ELISA	Poliovirus (PV) and enterovirus 71 (EV71) plaque assays	315660224	RalphTrippLab_Poliovirus_EV71_miRNA_Dataset1	NCBI PubChem BioAssay	1224906	https://pubchem.ncbi.nlm.nih.gov/bioassay/1224906	MI0000803	EV71 and poliovirus
HEp-2 cell	Primary screening and miRNA mimic transfection	Validation screening and removal of false positives	Polio Type II specific antibody capture ELISA	Poliovirus (PV) and enterovirus 71 (EV71) plaque assays	315660225	RalphTrippLab_Poliovirus_EV71_miRNA_Dataset1	NCBI PubChem BioAssay	1224906	https://pubchem.ncbi.nlm.nih.gov/bioassay/1224906	MI0000814	EV71 and poliovirus
HEp-2 cell	Primary screening and miRNA mimic transfection	Validation screening and removal of false positives	Polio Type II specific antibody capture ELISA	Poliovirus (PV) and enterovirus 71 (EV71) plaque assays	315660226	RalphTrippLab_Poliovirus_EV71_miRNA_Dataset1	NCBI PubChem BioAssay	1224906	https://pubchem.ncbi.nlm.nih.gov/bioassay/1224906	MI0000735	EV71 and poliovirus
HEp-2 cell	Primary screening and miRNA mimic transfection	Validation screening and removal of false positives	Polio Type II specific antibody capture ELISA	Poliovirus (PV) and enterovirus 71 (EV71) plaque assays	315660227	RalphTrippLab_Poliovirus_EV71_miRNA_Dataset1	NCBI PubChem BioAssay	1224906	https://pubchem.ncbi.nlm.nih.gov/bioassay/1224906	MI0000252	EV71 and poliovirus
HEp-2 cell	Primary screening and miRNA mimic transfection	Validation screening and removal of false positives	Polio Type II specific antibody capture ELISA	Poliovirus (PV) and enterovirus 71 (EV71) plaque assays	315660228	RalphTrippLab_Poliovirus_EV71_miRNA_Dataset1	NCBI PubChem BioAssay	1224906	https://pubchem.ncbi.nlm.nih.gov/bioassay/1224906	MI0003126	EV71 and poliovirus
HEp-2 cell	Primary screening and miRNA mimic transfection	Validation screening and removal of false positives	Polio Type II specific antibody capture ELISA	Poliovirus (PV) and enterovirus 71 (EV71) plaque assays	315660229	RalphTrippLab_Poliovirus_EV71_miRNA_Dataset1	NCBI PubChem BioAssay	1224906	https://pubchem.ncbi.nlm.nih.gov/bioassay/1224906	MI0002467	EV71 and poliovirus
HEp-2 cell	Primary screening and miRNA mimic transfection	Validation screening and removal of false positives	Polio Type II specific antibody capture ELISA	Poliovirus (PV) and enterovirus 71 (EV71) plaque assays	315660230	RalphTrippLab_Poliovirus_EV71_miRNA_Dataset1	NCBI PubChem BioAssay	1224906	https://pubchem.ncbi.nlm.nih.gov/bioassay/1224906	MI0006415	EV71 and poliovirus
HEp-2 cell	Primary screening and miRNA mimic transfection	Validation screening and removal of false positives	Polio Type II specific antibody capture ELISA	Poliovirus (PV) and enterovirus 71 (EV71) plaque assays	315660231	RalphTrippLab_Poliovirus_EV71_miRNA_Dataset1	NCBI PubChem BioAssay	1224906	https://pubchem.ncbi.nlm.nih.gov/bioassay/1224906	MI0000239	EV71 and poliovirus
HEp-2 cell	Primary screening and miRNA mimic transfection	Validation screening and removal of false positives	Polio Type II specific antibody capture ELISA	Poliovirus (PV) and enterovirus 71 (EV71) plaque assays	315660232	RalphTrippLab_Poliovirus_EV71_miRNA_Dataset1	NCBI PubChem BioAssay	1224906	https://pubchem.ncbi.nlm.nih.gov/bioassay/1224906	MIMAT0014980	EV71 and poliovirus
HEp-2 cell	Primary screening and miRNA mimic transfection	Validation screening and removal of false positives	Polio Type II specific antibody capture ELISA	Poliovirus (PV) and enterovirus 71 (EV71) plaque assays	315660233	RalphTrippLab_Poliovirus_EV71_miRNA_Dataset1	NCBI PubChem BioAssay	1224906	https://pubchem.ncbi.nlm.nih.gov/bioassay/1224906	MI0006316	EV71 and poliovirus
HEp-2 cell	Primary screening and miRNA mimic transfection	Validation screening and removal of false positives	Polio Type II specific antibody capture ELISA	Poliovirus (PV) and enterovirus 71 (EV71) plaque assays	315660234	RalphTrippLab_Poliovirus_EV71_miRNA_Dataset1	NCBI PubChem BioAssay	1224906	https://pubchem.ncbi.nlm.nih.gov/bioassay/1224906	MI0000087	EV71 and poliovirus
HEp-2 cell	Primary screening and miRNA mimic transfection	Validation screening and removal of false positives	Polio Type II specific antibody capture ELISA	Poliovirus (PV) and enterovirus 71 (EV71) plaque assays	315660235	RalphTrippLab_Poliovirus_EV71_miRNA_Dataset1	NCBI PubChem BioAssay	1224906	https://pubchem.ncbi.nlm.nih.gov/bioassay/1224906	MI0003642	EV71 and poliovirus
HEp-2 cell	Primary screening and miRNA mimic transfection	Validation screening and removal of false positives	Polio Type II specific antibody capture ELISA	Poliovirus (PV) and enterovirus 71 (EV71) plaque assays	315660236	RalphTrippLab_Poliovirus_EV71_miRNA_Dataset1	NCBI PubChem BioAssay	1224906	https://pubchem.ncbi.nlm.nih.gov/bioassay/1224906	MI0003644	EV71 and poliovirus
HEp-2 cell	Primary screening and miRNA mimic transfection	Validation screening and removal of false positives	Polio Type II specific antibody capture ELISA	Poliovirus (PV) and enterovirus 71 (EV71) plaque assays	315660237	RalphTrippLab_Poliovirus_EV71_miRNA_Dataset1	NCBI PubChem BioAssay	1224906	https://pubchem.ncbi.nlm.nih.gov/bioassay/1224906	MI0003675	EV71 and poliovirus
HEp-2 cell	Primary screening and miRNA mimic transfection	Validation screening and removal of false positives	Polio Type II specific antibody capture ELISA	Poliovirus (PV) and enterovirus 71 (EV71) plaque assays	315660238	RalphTrippLab_Poliovirus_EV71_miRNA_Dataset1	NCBI PubChem BioAssay	1224906	https://pubchem.ncbi.nlm.nih.gov/bioassay/1224906	MI0003172	EV71 and poliovirus
HEp-2 cell	Primary screening and miRNA mimic transfection	Validation screening and removal of false positives	Polio Type II specific antibody capture ELISA	Poliovirus (PV) and enterovirus 71 (EV71) plaque assays	315660239	RalphTrippLab_Poliovirus_EV71_miRNA_Dataset1	NCBI PubChem BioAssay	1224906	https://pubchem.ncbi.nlm.nih.gov/bioassay/1224906	MIMAT0018082	EV71 and poliovirus
HEp-2 cell	Primary screening and miRNA mimic transfection	Validation screening and removal of false positives	Polio Type II specific antibody capture ELISA	Poliovirus (PV) and enterovirus 71 (EV71) plaque assays	315660240	RalphTrippLab_Poliovirus_EV71_miRNA_Dataset1	NCBI PubChem BioAssay	1224906	https://pubchem.ncbi.nlm.nih.gov/bioassay/1224906	MI0006355	EV71 and poliovirus
HEp-2 cell	Primary screening and miRNA mimic transfection	Validation screening and removal of false positives	Polio Type II specific antibody capture ELISA	Poliovirus (PV) and enterovirus 71 (EV71) plaque assays	315660241	RalphTrippLab_Poliovirus_EV71_miRNA_Dataset1	NCBI PubChem BioAssay	1224906	https://pubchem.ncbi.nlm.nih.gov/bioassay/1224906	MI0000489	EV71 and poliovirus
HEp-2 cell	Primary screening and miRNA mimic transfection	Validation screening and removal of false positives	Polio Type II specific antibody capture ELISA	Poliovirus (PV) and enterovirus 71 (EV71) plaque assays	315660242	RalphTrippLab_Poliovirus_EV71_miRNA_Dataset1	NCBI PubChem BioAssay	1224906	https://pubchem.ncbi.nlm.nih.gov/bioassay/1224906	MI0003622	EV71 and poliovirus
HEp-2 cell	Primary screening and miRNA mimic transfection	Validation screening and removal of false positives	Polio Type II specific antibody capture ELISA	Poliovirus (PV) and enterovirus 71 (EV71) plaque assays	315660243	RalphTrippLab_Poliovirus_EV71_miRNA_Dataset1	NCBI PubChem BioAssay	1224906	https://pubchem.ncbi.nlm.nih.gov/bioassay/1224906	MIMAT0015073	EV71 and poliovirus
HEp-2 cell	Primary screening and miRNA mimic transfection	Validation screening and removal of false positives	Polio Type II specific antibody capture ELISA	Poliovirus (PV) and enterovirus 71 (EV71) plaque assays	315660244	RalphTrippLab_Poliovirus_EV71_miRNA_Dataset1	NCBI PubChem BioAssay	1224906	https://pubchem.ncbi.nlm.nih.gov/bioassay/1224906	MI0006435	EV71 and poliovirus
HEp-2 cell	Primary screening and miRNA mimic transfection	Validation screening and removal of false positives	Polio Type II specific antibody capture ELISA	Poliovirus (PV) and enterovirus 71 (EV71) plaque assays	315660245	RalphTrippLab_Poliovirus_EV71_miRNA_Dataset1	NCBI PubChem BioAssay	1224906	https://pubchem.ncbi.nlm.nih.gov/bioassay/1224906	MI0001446	EV71 and poliovirus
HEp-2 cell	Primary screening and miRNA mimic transfection	Validation screening and removal of false positives	Polio Type II specific antibody capture ELISA	Poliovirus (PV) and enterovirus 71 (EV71) plaque assays	315660246	RalphTrippLab_Poliovirus_EV71_miRNA_Dataset1	NCBI PubChem BioAssay	1224906	https://pubchem.ncbi.nlm.nih.gov/bioassay/1224906	MI0003626	EV71 and poliovirus
HEp-2 cell	Primary screening and miRNA mimic transfection	Validation screening and removal of false positives	Polio Type II specific antibody capture ELISA	Poliovirus (PV) and enterovirus 71 (EV71) plaque assays	315660247	RalphTrippLab_Poliovirus_EV71_miRNA_Dataset1	NCBI PubChem BioAssay	1224906	https://pubchem.ncbi.nlm.nih.gov/bioassay/1224906	MI0003621	EV71 and poliovirus
HEp-2 cell	Primary screening and miRNA mimic transfection	Validation screening and removal of false positives	Polio Type II specific antibody capture ELISA	Poliovirus (PV) and enterovirus 71 (EV71) plaque assays	315660248	RalphTrippLab_Poliovirus_EV71_miRNA_Dataset1	NCBI PubChem BioAssay	1224906	https://pubchem.ncbi.nlm.nih.gov/bioassay/1224906	MI0006275	EV71 and poliovirus
HEp-2 cell	Primary screening and miRNA mimic transfection	Validation screening and removal of false positives	Polio Type II specific antibody capture ELISA	Poliovirus (PV) and enterovirus 71 (EV71) plaque assays	315660249	RalphTrippLab_Poliovirus_EV71_miRNA_Dataset1	NCBI PubChem BioAssay	1224906	https://pubchem.ncbi.nlm.nih.gov/bioassay/1224906	MI0000446	EV71 and poliovirus
HEp-2 cell	Primary screening and miRNA mimic transfection	Validation screening and removal of false positives	Polio Type II specific antibody capture ELISA	Poliovirus (PV) and enterovirus 71 (EV71) plaque assays	315660250	RalphTrippLab_Poliovirus_EV71_miRNA_Dataset1	NCBI PubChem BioAssay	1224906	https://pubchem.ncbi.nlm.nih.gov/bioassay/1224906	MI0003685	EV71 and poliovirus
HEp-2 cell	Primary screening and miRNA mimic transfection	Validation screening and removal of false positives	Polio Type II specific antibody capture ELISA	Poliovirus (PV) and enterovirus 71 (EV71) plaque assays	315660251	RalphTrippLab_Poliovirus_EV71_miRNA_Dataset1	NCBI PubChem BioAssay	1224906	https://pubchem.ncbi.nlm.nih.gov/bioassay/1224906	MI0000084	EV71 and poliovirus
HEp-2 cell	Primary screening and miRNA mimic transfection	Validation screening and removal of false positives	Polio Type II specific antibody capture ELISA	Poliovirus (PV) and enterovirus 71 (EV71) plaque assays	315660252	RalphTrippLab_Poliovirus_EV71_miRNA_Dataset1	NCBI PubChem BioAssay	1224906	https://pubchem.ncbi.nlm.nih.gov/bioassay/1224906	MI0014239	EV71 and poliovirus
HEp-2 cell	Primary screening and miRNA mimic transfection	Validation screening and removal of false positives	Polio Type II specific antibody capture ELISA	Poliovirus (PV) and enterovirus 71 (EV71) plaque assays	315660253	RalphTrippLab_Poliovirus_EV71_miRNA_Dataset1	NCBI PubChem BioAssay	1224906	https://pubchem.ncbi.nlm.nih.gov/bioassay/1224906	MI0000473	EV71 and poliovirus
HEp-2 cell	Primary screening and miRNA mimic transfection	Validation screening and removal of false positives	Polio Type II specific antibody capture ELISA	Poliovirus (PV) and enterovirus 71 (EV71) plaque assays	315660254	RalphTrippLab_Poliovirus_EV71_miRNA_Dataset1	NCBI PubChem BioAssay	1224906	https://pubchem.ncbi.nlm.nih.gov/bioassay/1224906	MI0006340	EV71 and poliovirus
HEp-2 cell	Primary screening and miRNA mimic transfection	Validation screening and removal of false positives	Polio Type II specific antibody capture ELISA	Poliovirus (PV) and enterovirus 71 (EV71) plaque assays	315660255	RalphTrippLab_Poliovirus_EV71_miRNA_Dataset1	NCBI PubChem BioAssay	1224906	https://pubchem.ncbi.nlm.nih.gov/bioassay/1224906	MI0005568	EV71 and poliovirus
HEp-2 cell	Primary screening and miRNA mimic transfection	Validation screening and removal of false positives	Polio Type II specific antibody capture ELISA	Poliovirus (PV) and enterovirus 71 (EV71) plaque assays	315660256	RalphTrippLab_Poliovirus_EV71_miRNA_Dataset1	NCBI PubChem BioAssay	1224906	https://pubchem.ncbi.nlm.nih.gov/bioassay/1224906	MI0014229	EV71 and poliovirus
HEp-2 cell	Primary screening and miRNA mimic transfection	Validation screening and removal of false positives	Polio Type II specific antibody capture ELISA	Poliovirus (PV) and enterovirus 71 (EV71) plaque assays	315660257	RalphTrippLab_Poliovirus_EV71_miRNA_Dataset1	NCBI PubChem BioAssay	1224906	https://pubchem.ncbi.nlm.nih.gov/bioassay/1224906	MIMAT0016891	EV71 and poliovirus
HEp-2 cell	Primary screening and miRNA mimic transfection	Validation screening and removal of false positives	Polio Type II specific antibody capture ELISA	Poliovirus (PV) and enterovirus 71 (EV71) plaque assays	315660258	RalphTrippLab_Poliovirus_EV71_miRNA_Dataset1	NCBI PubChem BioAssay	1224906	https://pubchem.ncbi.nlm.nih.gov/bioassay/1224906	MI0005536	EV71 and poliovirus
HEp-2 cell	Primary screening and miRNA mimic transfection	Validation screening and removal of false positives	Polio Type II specific antibody capture ELISA	Poliovirus (PV) and enterovirus 71 (EV71) plaque assays	315660259	RalphTrippLab_Poliovirus_EV71_miRNA_Dataset1	NCBI PubChem BioAssay	1224906	https://pubchem.ncbi.nlm.nih.gov/bioassay/1224906	MI0003638	EV71 and poliovirus
HEp-2 cell	Primary screening and miRNA mimic transfection	Validation screening and removal of false positives	Polio Type II specific antibody capture ELISA	Poliovirus (PV) and enterovirus 71 (EV71) plaque assays	315660260	RalphTrippLab_Poliovirus_EV71_miRNA_Dataset1	NCBI PubChem BioAssay	1224906	https://pubchem.ncbi.nlm.nih.gov/bioassay/1224906	MI0000083	EV71 and poliovirus
HEp-2 cell	Primary screening and miRNA mimic transfection	Validation screening and removal of false positives	Polio Type II specific antibody capture ELISA	Poliovirus (PV) and enterovirus 71 (EV71) plaque assays	315660261	RalphTrippLab_Poliovirus_EV71_miRNA_Dataset1	NCBI PubChem BioAssay	1224906	https://pubchem.ncbi.nlm.nih.gov/bioassay/1224906	MI0003672	EV71 and poliovirus
HEp-2 cell	Primary screening and miRNA mimic transfection	Validation screening and removal of false positives	Polio Type II specific antibody capture ELISA	Poliovirus (PV) and enterovirus 71 (EV71) plaque assays	315660262	RalphTrippLab_Poliovirus_EV71_miRNA_Dataset1	NCBI PubChem BioAssay	1224906	https://pubchem.ncbi.nlm.nih.gov/bioassay/1224906	MI0003597	EV71 and poliovirus
HEp-2 cell	Primary screening and miRNA mimic transfection	Validation screening and removal of false positives	Polio Type II specific antibody capture ELISA	Poliovirus (PV) and enterovirus 71 (EV71) plaque assays	315660263	RalphTrippLab_Poliovirus_EV71_miRNA_Dataset1	NCBI PubChem BioAssay	1224906	https://pubchem.ncbi.nlm.nih.gov/bioassay/1224906	MI0014236	EV71 and poliovirus
HEp-2 cell	Primary screening and miRNA mimic transfection	Validation screening and removal of false positives	Polio Type II specific antibody capture ELISA	Poliovirus (PV) and enterovirus 71 (EV71) plaque assays	315660264	RalphTrippLab_Poliovirus_EV71_miRNA_Dataset1	NCBI PubChem BioAssay	1224906	https://pubchem.ncbi.nlm.nih.gov/bioassay/1224906	MI0003515	EV71 and poliovirus
HEp-2 cell	Primary screening and miRNA mimic transfection	Validation screening and removal of false positives	Polio Type II specific antibody capture ELISA	Poliovirus (PV) and enterovirus 71 (EV71) plaque assays	315660265	RalphTrippLab_Poliovirus_EV71_miRNA_Dataset1	NCBI PubChem BioAssay	1224906	https://pubchem.ncbi.nlm.nih.gov/bioassay/1224906	MI0000434	EV71 and poliovirus
HEp-2 cell	Primary screening and miRNA mimic transfection	Validation screening and removal of false positives	Polio Type II specific antibody capture ELISA	Poliovirus (PV) and enterovirus 71 (EV71) plaque assays	315660266	RalphTrippLab_Poliovirus_EV71_miRNA_Dataset1	NCBI PubChem BioAssay	1224906	https://pubchem.ncbi.nlm.nih.gov/bioassay/1224906	MI0000438	EV71 and poliovirus
HEp-2 cell	Primary screening and miRNA mimic transfection	Validation screening and removal of false positives	Polio Type II specific antibody capture ELISA	Poliovirus (PV) and enterovirus 71 (EV71) plaque assays	315660267	RalphTrippLab_Poliovirus_EV71_miRNA_Dataset1	NCBI PubChem BioAssay	1224906	https://pubchem.ncbi.nlm.nih.gov/bioassay/1224906	MI0000789	EV71 and poliovirus
HEp-2 cell	Primary screening and miRNA mimic transfection	Validation screening and removal of false positives	Polio Type II specific antibody capture ELISA	Poliovirus (PV) and enterovirus 71 (EV71) plaque assays	315660268	RalphTrippLab_Poliovirus_EV71_miRNA_Dataset1	NCBI PubChem BioAssay	1224906	https://pubchem.ncbi.nlm.nih.gov/bioassay/1224906	MI0000448	EV71 and poliovirus
HEp-2 cell	Primary screening and miRNA mimic transfection	Validation screening and removal of false positives	Polio Type II specific antibody capture ELISA	Poliovirus (PV) and enterovirus 71 (EV71) plaque assays	315660269	RalphTrippLab_Poliovirus_EV71_miRNA_Dataset1	NCBI PubChem BioAssay	1224906	https://pubchem.ncbi.nlm.nih.gov/bioassay/1224906	MI0005531	EV71 and poliovirus
HEp-2 cell	Primary screening and miRNA mimic transfection	Validation screening and removal of false positives	Polio Type II specific antibody capture ELISA	Poliovirus (PV) and enterovirus 71 (EV71) plaque assays	315660270	RalphTrippLab_Poliovirus_EV71_miRNA_Dataset1	NCBI PubChem BioAssay	1224906	https://pubchem.ncbi.nlm.nih.gov/bioassay/1224906	MI0000764	EV71 and poliovirus
HEp-2 cell	Primary screening and miRNA mimic transfection	Validation screening and removal of false positives	Polio Type II specific antibody capture ELISA	Poliovirus (PV) and enterovirus 71 (EV71) plaque assays	315660271	RalphTrippLab_Poliovirus_EV71_miRNA_Dataset1	NCBI PubChem BioAssay	1224906	https://pubchem.ncbi.nlm.nih.gov/bioassay/1224906	MI0015974	EV71 and poliovirus
HEp-2 cell	Primary screening and miRNA mimic transfection	Validation screening and removal of false positives	Polio Type II specific antibody capture ELISA	Poliovirus (PV) and enterovirus 71 (EV71) plaque assays	315660272	RalphTrippLab_Poliovirus_EV71_miRNA_Dataset1	NCBI PubChem BioAssay	1224906	https://pubchem.ncbi.nlm.nih.gov/bioassay/1224906	MI0003133	EV71 and poliovirus
HEp-2 cell	Primary screening and miRNA mimic transfection	Validation screening and removal of false positives	Polio Type II specific antibody capture ELISA	Poliovirus (PV) and enterovirus 71 (EV71) plaque assays	315660273	RalphTrippLab_Poliovirus_EV71_miRNA_Dataset1	NCBI PubChem BioAssay	1224906	https://pubchem.ncbi.nlm.nih.gov/bioassay/1224906	MI0008335	EV71 and poliovirus
HEp-2 cell	Primary screening and miRNA mimic transfection	Validation screening and removal of false positives	Polio Type II specific antibody capture ELISA	Poliovirus (PV) and enterovirus 71 (EV71) plaque assays	315660274	RalphTrippLab_Poliovirus_EV71_miRNA_Dataset1	NCBI PubChem BioAssay	1224906	https://pubchem.ncbi.nlm.nih.gov/bioassay/1224906	MI0003153	EV71 and poliovirus
HEp-2 cell	Primary screening and miRNA mimic transfection	Validation screening and removal of false positives	Polio Type II specific antibody capture ELISA	Poliovirus (PV) and enterovirus 71 (EV71) plaque assays	315660275	RalphTrippLab_Poliovirus_EV71_miRNA_Dataset1	NCBI PubChem BioAssay	1224906	https://pubchem.ncbi.nlm.nih.gov/bioassay/1224906	MI0000478	EV71 and poliovirus
HEp-2 cell	Primary screening and miRNA mimic transfection	Validation screening and removal of false positives	Polio Type II specific antibody capture ELISA	Poliovirus (PV) and enterovirus 71 (EV71) plaque assays	315660276	RalphTrippLab_Poliovirus_EV71_miRNA_Dataset1	NCBI PubChem BioAssay	1224906	https://pubchem.ncbi.nlm.nih.gov/bioassay/1224906	MI0003169	EV71 and poliovirus
HEp-2 cell	Primary screening and miRNA mimic transfection	Validation screening and removal of false positives	Polio Type II specific antibody capture ELISA	Poliovirus (PV) and enterovirus 71 (EV71) plaque assays	315660277	RalphTrippLab_Poliovirus_EV71_miRNA_Dataset1	NCBI PubChem BioAssay	1224906	https://pubchem.ncbi.nlm.nih.gov/bioassay/1224906	MI0005117	EV71 and poliovirus
HEp-2 cell	Primary screening and miRNA mimic transfection	Validation screening and removal of false positives	Polio Type II specific antibody capture ELISA	Poliovirus (PV) and enterovirus 71 (EV71) plaque assays	315660278	RalphTrippLab_Poliovirus_EV71_miRNA_Dataset1	NCBI PubChem BioAssay	1224906	https://pubchem.ncbi.nlm.nih.gov/bioassay/1224906	MI0003165	EV71 and poliovirus
HEp-2 cell	Primary screening and miRNA mimic transfection	Validation screening and removal of false positives	Polio Type II specific antibody capture ELISA	Poliovirus (PV) and enterovirus 71 (EV71) plaque assays	315660279	RalphTrippLab_Poliovirus_EV71_miRNA_Dataset1	NCBI PubChem BioAssay	1224906	https://pubchem.ncbi.nlm.nih.gov/bioassay/1224906	MI0003561	EV71 and poliovirus
HEp-2 cell	Primary screening and miRNA mimic transfection	Validation screening and removal of false positives	Polio Type II specific antibody capture ELISA	Poliovirus (PV) and enterovirus 71 (EV71) plaque assays	315660280	RalphTrippLab_Poliovirus_EV71_miRNA_Dataset1	NCBI PubChem BioAssay	1224906	https://pubchem.ncbi.nlm.nih.gov/bioassay/1224906	MI0016436	EV71 and poliovirus
HEp-2 cell	Primary screening and miRNA mimic transfection	Validation screening and removal of false positives	Polio Type II specific antibody capture ELISA	Poliovirus (PV) and enterovirus 71 (EV71) plaque assays	315660281	RalphTrippLab_Poliovirus_EV71_miRNA_Dataset1	NCBI PubChem BioAssay	1224906	https://pubchem.ncbi.nlm.nih.gov/bioassay/1224906	MI0003138	EV71 and poliovirus
HEp-2 cell	Primary screening and miRNA mimic transfection	Validation screening and removal of false positives	Polio Type II specific antibody capture ELISA	Poliovirus (PV) and enterovirus 71 (EV71) plaque assays	315660282	RalphTrippLab_Poliovirus_EV71_miRNA_Dataset1	NCBI PubChem BioAssay	1224906	https://pubchem.ncbi.nlm.nih.gov/bioassay/1224906	MI0000813	EV71 and poliovirus
HEp-2 cell	Primary screening and miRNA mimic transfection	Validation screening and removal of false positives	Polio Type II specific antibody capture ELISA	Poliovirus (PV) and enterovirus 71 (EV71) plaque assays	315660283	RalphTrippLab_Poliovirus_EV71_miRNA_Dataset1	NCBI PubChem BioAssay	1224906	https://pubchem.ncbi.nlm.nih.gov/bioassay/1224906	MI0015873	EV71 and poliovirus
HEp-2 cell	Primary screening and miRNA mimic transfection	Validation screening and removal of false positives	Polio Type II specific antibody capture ELISA	Poliovirus (PV) and enterovirus 71 (EV71) plaque assays	315660284	RalphTrippLab_Poliovirus_EV71_miRNA_Dataset1	NCBI PubChem BioAssay	1224906	https://pubchem.ncbi.nlm.nih.gov/bioassay/1224906	MI0000762	EV71 and poliovirus
HEp-2 cell	Primary screening and miRNA mimic transfection	Validation screening and removal of false positives	Polio Type II specific antibody capture ELISA	Poliovirus (PV) and enterovirus 71 (EV71) plaque assays	315660285	RalphTrippLab_Poliovirus_EV71_miRNA_Dataset1	NCBI PubChem BioAssay	1224906	https://pubchem.ncbi.nlm.nih.gov/bioassay/1224906	MI0008329	EV71 and poliovirus
HEp-2 cell	Primary screening and miRNA mimic transfection	Validation screening and removal of false positives	Polio Type II specific antibody capture ELISA	Poliovirus (PV) and enterovirus 71 (EV71) plaque assays	315660286	RalphTrippLab_Poliovirus_EV71_miRNA_Dataset1	NCBI PubChem BioAssay	1224906	https://pubchem.ncbi.nlm.nih.gov/bioassay/1224906	MI0008190	EV71 and poliovirus
HEp-2 cell	Primary screening and miRNA mimic transfection	Validation screening and removal of false positives	Polio Type II specific antibody capture ELISA	Poliovirus (PV) and enterovirus 71 (EV71) plaque assays	315660287	RalphTrippLab_Poliovirus_EV71_miRNA_Dataset1	NCBI PubChem BioAssay	1224906	https://pubchem.ncbi.nlm.nih.gov/bioassay/1224906	MI0006274	EV71 and poliovirus
HEp-2 cell	Primary screening and miRNA mimic transfection	Validation screening and removal of false positives	Polio Type II specific antibody capture ELISA	Poliovirus (PV) and enterovirus 71 (EV71) plaque assays	315660288	RalphTrippLab_Poliovirus_EV71_miRNA_Dataset1	NCBI PubChem BioAssay	1224906	https://pubchem.ncbi.nlm.nih.gov/bioassay/1224906	MIMAT0016885	EV71 and poliovirus
HEp-2 cell	Primary screening and miRNA mimic transfection	Validation screening and removal of false positives	Polio Type II specific antibody capture ELISA	Poliovirus (PV) and enterovirus 71 (EV71) plaque assays	315660289	RalphTrippLab_Poliovirus_EV71_miRNA_Dataset1	NCBI PubChem BioAssay	1224906	https://pubchem.ncbi.nlm.nih.gov/bioassay/1224906	MI0006399	EV71 and poliovirus
HEp-2 cell	Primary screening and miRNA mimic transfection	Validation screening and removal of false positives	Polio Type II specific antibody capture ELISA	Poliovirus (PV) and enterovirus 71 (EV71) plaque assays	315660290	RalphTrippLab_Poliovirus_EV71_miRNA_Dataset1	NCBI PubChem BioAssay	1224906	https://pubchem.ncbi.nlm.nih.gov/bioassay/1224906	MI0005202	EV71 and poliovirus
HEp-2 cell	Primary screening and miRNA mimic transfection	Validation screening and removal of false positives	Polio Type II specific antibody capture ELISA	Poliovirus (PV) and enterovirus 71 (EV71) plaque assays	315660291	RalphTrippLab_Poliovirus_EV71_miRNA_Dataset1	NCBI PubChem BioAssay	1224906	https://pubchem.ncbi.nlm.nih.gov/bioassay/1224906	MIMAT0011778	EV71 and poliovirus
HEp-2 cell	Primary screening and miRNA mimic transfection	Validation screening and removal of false positives	Polio Type II specific antibody capture ELISA	Poliovirus (PV) and enterovirus 71 (EV71) plaque assays	315660292	RalphTrippLab_Poliovirus_EV71_miRNA_Dataset1	NCBI PubChem BioAssay	1224906	https://pubchem.ncbi.nlm.nih.gov/bioassay/1224906	MI0003609	EV71 and poliovirus
HEp-2 cell	Primary screening and miRNA mimic transfection	Validation screening and removal of false positives	Polio Type II specific antibody capture ELISA	Poliovirus (PV) and enterovirus 71 (EV71) plaque assays	315660293	RalphTrippLab_Poliovirus_EV71_miRNA_Dataset1	NCBI PubChem BioAssay	1224906	https://pubchem.ncbi.nlm.nih.gov/bioassay/1224906	MI0016092	EV71 and poliovirus
HEp-2 cell	Primary screening and miRNA mimic transfection	Validation screening and removal of false positives	Polio Type II specific antibody capture ELISA	Poliovirus (PV) and enterovirus 71 (EV71) plaque assays	315660294	RalphTrippLab_Poliovirus_EV71_miRNA_Dataset1	NCBI PubChem BioAssay	1224906	https://pubchem.ncbi.nlm.nih.gov/bioassay/1224906	MIMAT0016900	EV71 and poliovirus
HEp-2 cell	Primary screening and miRNA mimic transfection	Validation screening and removal of false positives	Polio Type II specific antibody capture ELISA	Poliovirus (PV) and enterovirus 71 (EV71) plaque assays	315660295	RalphTrippLab_Poliovirus_EV71_miRNA_Dataset1	NCBI PubChem BioAssay	1224906	https://pubchem.ncbi.nlm.nih.gov/bioassay/1224906	MI0005716	EV71 and poliovirus
HEp-2 cell	Primary screening and miRNA mimic transfection	Validation screening and removal of false positives	Polio Type II specific antibody capture ELISA	Poliovirus (PV) and enterovirus 71 (EV71) plaque assays	315660296	RalphTrippLab_Poliovirus_EV71_miRNA_Dataset1	NCBI PubChem BioAssay	1224906	https://pubchem.ncbi.nlm.nih.gov/bioassay/1224906	MIMAT0016888	EV71 and poliovirus
HEp-2 cell	Primary screening and miRNA mimic transfection	Validation screening and removal of false positives	Polio Type II specific antibody capture ELISA	Poliovirus (PV) and enterovirus 71 (EV71) plaque assays	315660297	RalphTrippLab_Poliovirus_EV71_miRNA_Dataset1	NCBI PubChem BioAssay	1224906	https://pubchem.ncbi.nlm.nih.gov/bioassay/1224906	MIMAT0014985	EV71 and poliovirus
HEp-2 cell	Primary screening and miRNA mimic transfection	Validation screening and removal of false positives	Polio Type II specific antibody capture ELISA	Poliovirus (PV) and enterovirus 71 (EV71) plaque assays	315660298	RalphTrippLab_Poliovirus_EV71_miRNA_Dataset1	NCBI PubChem BioAssay	1224906	https://pubchem.ncbi.nlm.nih.gov/bioassay/1224906	MI0003938	EV71 and poliovirus
HEp-2 cell	Primary screening and miRNA mimic transfection	Validation screening and removal of false positives	Polio Type II specific antibody capture ELISA	Poliovirus (PV) and enterovirus 71 (EV71) plaque assays	315660299	RalphTrippLab_Poliovirus_EV71_miRNA_Dataset1	NCBI PubChem BioAssay	1224906	https://pubchem.ncbi.nlm.nih.gov/bioassay/1224906	MIMAT0016886	EV71 and poliovirus
HEp-2 cell	Primary screening and miRNA mimic transfection	Validation screening and removal of false positives	Polio Type II specific antibody capture ELISA	Poliovirus (PV) and enterovirus 71 (EV71) plaque assays	315660300	RalphTrippLab_Poliovirus_EV71_miRNA_Dataset1	NCBI PubChem BioAssay	1224906	https://pubchem.ncbi.nlm.nih.gov/bioassay/1224906	MIMAT0018189	EV71 and poliovirus
HEp-2 cell	Primary screening and miRNA mimic transfection	Validation screening and removal of false positives	Polio Type II specific antibody capture ELISA	Poliovirus (PV) and enterovirus 71 (EV71) plaque assays	315660301	RalphTrippLab_Poliovirus_EV71_miRNA_Dataset1	NCBI PubChem BioAssay	1224906	https://pubchem.ncbi.nlm.nih.gov/bioassay/1224906	MI0006410	EV71 and poliovirus
HEp-2 cell	Primary screening and miRNA mimic transfection	Validation screening and removal of false positives	Polio Type II specific antibody capture ELISA	Poliovirus (PV) and enterovirus 71 (EV71) plaque assays	315660302	RalphTrippLab_Poliovirus_EV71_miRNA_Dataset1	NCBI PubChem BioAssay	1224906	https://pubchem.ncbi.nlm.nih.gov/bioassay/1224906	MIMAT0015052	EV71 and poliovirus
HEp-2 cell	Primary screening and miRNA mimic transfection	Validation screening and removal of false positives	Polio Type II specific antibody capture ELISA	Poliovirus (PV) and enterovirus 71 (EV71) plaque assays	315660303	RalphTrippLab_Poliovirus_EV71_miRNA_Dataset1	NCBI PubChem BioAssay	1224906	https://pubchem.ncbi.nlm.nih.gov/bioassay/1224906	MI0003170	EV71 and poliovirus
HEp-2 cell	Primary screening and miRNA mimic transfection	Validation screening and removal of false positives	Polio Type II specific antibody capture ELISA	Poliovirus (PV) and enterovirus 71 (EV71) plaque assays	315660304	RalphTrippLab_Poliovirus_EV71_miRNA_Dataset1	NCBI PubChem BioAssay	1224906	https://pubchem.ncbi.nlm.nih.gov/bioassay/1224906	MI0000093	EV71 and poliovirus
HEp-2 cell	Primary screening and miRNA mimic transfection	Validation screening and removal of false positives	Polio Type II specific antibody capture ELISA	Poliovirus (PV) and enterovirus 71 (EV71) plaque assays	315660305	RalphTrippLab_Poliovirus_EV71_miRNA_Dataset1	NCBI PubChem BioAssay	1224906	https://pubchem.ncbi.nlm.nih.gov/bioassay/1224906	MI0000295	EV71 and poliovirus
HEp-2 cell	Primary screening and miRNA mimic transfection	Validation screening and removal of false positives	Polio Type II specific antibody capture ELISA	Poliovirus (PV) and enterovirus 71 (EV71) plaque assays	315660306	RalphTrippLab_Poliovirus_EV71_miRNA_Dataset1	NCBI PubChem BioAssay	1224906	https://pubchem.ncbi.nlm.nih.gov/bioassay/1224906	MI0000736	EV71 and poliovirus
HEp-2 cell	Primary screening and miRNA mimic transfection	Validation screening and removal of false positives	Polio Type II specific antibody capture ELISA	Poliovirus (PV) and enterovirus 71 (EV71) plaque assays	315660307	RalphTrippLab_Poliovirus_EV71_miRNA_Dataset1	NCBI PubChem BioAssay	1224906	https://pubchem.ncbi.nlm.nih.gov/bioassay/1224906	MIMAT0016919	EV71 and poliovirus
HEp-2 cell	Primary screening and miRNA mimic transfection	Validation screening and removal of false positives	Polio Type II specific antibody capture ELISA	Poliovirus (PV) and enterovirus 71 (EV71) plaque assays	315660308	RalphTrippLab_Poliovirus_EV71_miRNA_Dataset1	NCBI PubChem BioAssay	1224906	https://pubchem.ncbi.nlm.nih.gov/bioassay/1224906	MI0005714	EV71 and poliovirus
HEp-2 cell	Primary screening and miRNA mimic transfection	Validation screening and removal of false positives	Polio Type II specific antibody capture ELISA	Poliovirus (PV) and enterovirus 71 (EV71) plaque assays	315660309	RalphTrippLab_Poliovirus_EV71_miRNA_Dataset1	NCBI PubChem BioAssay	1224906	https://pubchem.ncbi.nlm.nih.gov/bioassay/1224906	MI0000065	EV71 and poliovirus
HEp-2 cell	Primary screening and miRNA mimic transfection	Validation screening and removal of false positives	Polio Type II specific antibody capture ELISA	Poliovirus (PV) and enterovirus 71 (EV71) plaque assays	315660310	RalphTrippLab_Poliovirus_EV71_miRNA_Dataset1	NCBI PubChem BioAssay	1224906	https://pubchem.ncbi.nlm.nih.gov/bioassay/1224906	MI0014137	EV71 and poliovirus
HEp-2 cell	Primary screening and miRNA mimic transfection	Validation screening and removal of false positives	Polio Type II specific antibody capture ELISA	Poliovirus (PV) and enterovirus 71 (EV71) plaque assays	315660311	RalphTrippLab_Poliovirus_EV71_miRNA_Dataset1	NCBI PubChem BioAssay	1224906	https://pubchem.ncbi.nlm.nih.gov/bioassay/1224906	MI0005757	EV71 and poliovirus
HEp-2 cell	Primary screening and miRNA mimic transfection	Validation screening and removal of false positives	Polio Type II specific antibody capture ELISA	Poliovirus (PV) and enterovirus 71 (EV71) plaque assays	315660312	RalphTrippLab_Poliovirus_EV71_miRNA_Dataset1	NCBI PubChem BioAssay	1224906	https://pubchem.ncbi.nlm.nih.gov/bioassay/1224906	MI0000242	EV71 and poliovirus
HEp-2 cell	Primary screening and miRNA mimic transfection	Validation screening and removal of false positives	Polio Type II specific antibody capture ELISA	Poliovirus (PV) and enterovirus 71 (EV71) plaque assays	315660313	RalphTrippLab_Poliovirus_EV71_miRNA_Dataset1	NCBI PubChem BioAssay	1224906	https://pubchem.ncbi.nlm.nih.gov/bioassay/1224906	MI0005755	EV71 and poliovirus
HEp-2 cell	Primary screening and miRNA mimic transfection	Validation screening and removal of false positives	Polio Type II specific antibody capture ELISA	Poliovirus (PV) and enterovirus 71 (EV71) plaque assays	315660314	RalphTrippLab_Poliovirus_EV71_miRNA_Dataset1	NCBI PubChem BioAssay	1224906	https://pubchem.ncbi.nlm.nih.gov/bioassay/1224906	MI0000301	EV71 and poliovirus
HEp-2 cell	Primary screening and miRNA mimic transfection	Validation screening and removal of false positives	Polio Type II specific antibody capture ELISA	Poliovirus (PV) and enterovirus 71 (EV71) plaque assays	315660315	RalphTrippLab_Poliovirus_EV71_miRNA_Dataset1	NCBI PubChem BioAssay	1224906	https://pubchem.ncbi.nlm.nih.gov/bioassay/1224906	MI0006332	EV71 and poliovirus
HEp-2 cell	Primary screening and miRNA mimic transfection	Validation screening and removal of false positives	Polio Type II specific antibody capture ELISA	Poliovirus (PV) and enterovirus 71 (EV71) plaque assays	315660316	RalphTrippLab_Poliovirus_EV71_miRNA_Dataset1	NCBI PubChem BioAssay	1224906	https://pubchem.ncbi.nlm.nih.gov/bioassay/1224906	MIMAT0017989	EV71 and poliovirus
HEp-2 cell	Primary screening and miRNA mimic transfection	Validation screening and removal of false positives	Polio Type II specific antibody capture ELISA	Poliovirus (PV) and enterovirus 71 (EV71) plaque assays	315660317	RalphTrippLab_Poliovirus_EV71_miRNA_Dataset1	NCBI PubChem BioAssay	1224906	https://pubchem.ncbi.nlm.nih.gov/bioassay/1224906	MI0006382	EV71 and poliovirus
HEp-2 cell	Primary screening and miRNA mimic transfection	Validation screening and removal of false positives	Polio Type II specific antibody capture ELISA	Poliovirus (PV) and enterovirus 71 (EV71) plaque assays	315660318	RalphTrippLab_Poliovirus_EV71_miRNA_Dataset1	NCBI PubChem BioAssay	1224906	https://pubchem.ncbi.nlm.nih.gov/bioassay/1224906	MI0016009	EV71 and poliovirus
HEp-2 cell	Primary screening and miRNA mimic transfection	Validation screening and removal of false positives	Polio Type II specific antibody capture ELISA	Poliovirus (PV) and enterovirus 71 (EV71) plaque assays	315660319	RalphTrippLab_Poliovirus_EV71_miRNA_Dataset1	NCBI PubChem BioAssay	1224906	https://pubchem.ncbi.nlm.nih.gov/bioassay/1224906	MI0003557	EV71 and poliovirus
HEp-2 cell	Primary screening and miRNA mimic transfection	Validation screening and removal of false positives	Polio Type II specific antibody capture ELISA	Poliovirus (PV) and enterovirus 71 (EV71) plaque assays	315660320	RalphTrippLab_Poliovirus_EV71_miRNA_Dataset1	NCBI PubChem BioAssay	1224906	https://pubchem.ncbi.nlm.nih.gov/bioassay/1224906	MIMAT0018351	EV71 and poliovirus
HEp-2 cell	Primary screening and miRNA mimic transfection	Validation screening and removal of false positives	Polio Type II specific antibody capture ELISA	Poliovirus (PV) and enterovirus 71 (EV71) plaque assays	315660321	RalphTrippLab_Poliovirus_EV71_miRNA_Dataset1	NCBI PubChem BioAssay	1224906	https://pubchem.ncbi.nlm.nih.gov/bioassay/1224906	MI0000457	EV71 and poliovirus
HEp-2 cell	Primary screening and miRNA mimic transfection	Validation screening and removal of false positives	Polio Type II specific antibody capture ELISA	Poliovirus (PV) and enterovirus 71 (EV71) plaque assays	315660322	RalphTrippLab_Poliovirus_EV71_miRNA_Dataset1	NCBI PubChem BioAssay	1224906	https://pubchem.ncbi.nlm.nih.gov/bioassay/1224906	MIMAT0016856	EV71 and poliovirus
HEp-2 cell	Primary screening and miRNA mimic transfection	Validation screening and removal of false positives	Polio Type II specific antibody capture ELISA	Poliovirus (PV) and enterovirus 71 (EV71) plaque assays	315660323	RalphTrippLab_Poliovirus_EV71_miRNA_Dataset1	NCBI PubChem BioAssay	1224906	https://pubchem.ncbi.nlm.nih.gov/bioassay/1224906	MI0003646	EV71 and poliovirus
HEp-2 cell	Primary screening and miRNA mimic transfection	Validation screening and removal of false positives	Polio Type II specific antibody capture ELISA	Poliovirus (PV) and enterovirus 71 (EV71) plaque assays	315660324	RalphTrippLab_Poliovirus_EV71_miRNA_Dataset1	NCBI PubChem BioAssay	1224906	https://pubchem.ncbi.nlm.nih.gov/bioassay/1224906	MI0006374	EV71 and poliovirus
HEp-2 cell	Primary screening and miRNA mimic transfection	Validation screening and removal of false positives	Polio Type II specific antibody capture ELISA	Poliovirus (PV) and enterovirus 71 (EV71) plaque assays	315660325	RalphTrippLab_Poliovirus_EV71_miRNA_Dataset1	NCBI PubChem BioAssay	1224906	https://pubchem.ncbi.nlm.nih.gov/bioassay/1224906	MI0003645	EV71 and poliovirus
HEp-2 cell	Primary screening and miRNA mimic transfection	Validation screening and removal of false positives	Polio Type II specific antibody capture ELISA	Poliovirus (PV) and enterovirus 71 (EV71) plaque assays	315660326	RalphTrippLab_Poliovirus_EV71_miRNA_Dataset1	NCBI PubChem BioAssay	1224906	https://pubchem.ncbi.nlm.nih.gov/bioassay/1224906	MI0016064	EV71 and poliovirus
HEp-2 cell	Primary screening and miRNA mimic transfection	Validation screening and removal of false positives	Polio Type II specific antibody capture ELISA	Poliovirus (PV) and enterovirus 71 (EV71) plaque assays	315660327	RalphTrippLab_Poliovirus_EV71_miRNA_Dataset1	NCBI PubChem BioAssay	1224906	https://pubchem.ncbi.nlm.nih.gov/bioassay/1224906	MI0000255	EV71 and poliovirus
HEp-2 cell	Primary screening and miRNA mimic transfection	Validation screening and removal of false positives	Polio Type II specific antibody capture ELISA	Poliovirus (PV) and enterovirus 71 (EV71) plaque assays	315660328	RalphTrippLab_Poliovirus_EV71_miRNA_Dataset1	NCBI PubChem BioAssay	1224906	https://pubchem.ncbi.nlm.nih.gov/bioassay/1224906	MI0000234	EV71 and poliovirus
HEp-2 cell	Primary screening and miRNA mimic transfection	Validation screening and removal of false positives	Polio Type II specific antibody capture ELISA	Poliovirus (PV) and enterovirus 71 (EV71) plaque assays	315660329	RalphTrippLab_Poliovirus_EV71_miRNA_Dataset1	NCBI PubChem BioAssay	1224906	https://pubchem.ncbi.nlm.nih.gov/bioassay/1224906	MI0000076	EV71 and poliovirus
HEp-2 cell	Primary screening and miRNA mimic transfection	Validation screening and removal of false positives	Polio Type II specific antibody capture ELISA	Poliovirus (PV) and enterovirus 71 (EV71) plaque assays	315660330	RalphTrippLab_Poliovirus_EV71_miRNA_Dataset1	NCBI PubChem BioAssay	1224906	https://pubchem.ncbi.nlm.nih.gov/bioassay/1224906	MI0006327	EV71 and poliovirus
HEp-2 cell	Primary screening and miRNA mimic transfection	Validation screening and removal of false positives	Polio Type II specific antibody capture ELISA	Poliovirus (PV) and enterovirus 71 (EV71) plaque assays	315660331	RalphTrippLab_Poliovirus_EV71_miRNA_Dataset1	NCBI PubChem BioAssay	1224906	https://pubchem.ncbi.nlm.nih.gov/bioassay/1224906	MI0003603	EV71 and poliovirus
HEp-2 cell	Primary screening and miRNA mimic transfection	Validation screening and removal of false positives	Polio Type II specific antibody capture ELISA	Poliovirus (PV) and enterovirus 71 (EV71) plaque assays	315660332	RalphTrippLab_Poliovirus_EV71_miRNA_Dataset1	NCBI PubChem BioAssay	1224906	https://pubchem.ncbi.nlm.nih.gov/bioassay/1224906	MIMAT0018352	EV71 and poliovirus
HEp-2 cell	Primary screening and miRNA mimic transfection	Validation screening and removal of false positives	Polio Type II specific antibody capture ELISA	Poliovirus (PV) and enterovirus 71 (EV71) plaque assays	315660333	RalphTrippLab_Poliovirus_EV71_miRNA_Dataset1	NCBI PubChem BioAssay	1224906	https://pubchem.ncbi.nlm.nih.gov/bioassay/1224906	MI0000744	EV71 and poliovirus
HEp-2 cell	Primary screening and miRNA mimic transfection	Validation screening and removal of false positives	Polio Type II specific antibody capture ELISA	Poliovirus (PV) and enterovirus 71 (EV71) plaque assays	315660334	RalphTrippLab_Poliovirus_EV71_miRNA_Dataset1	NCBI PubChem BioAssay	1224906	https://pubchem.ncbi.nlm.nih.gov/bioassay/1224906	MI0003154	EV71 and poliovirus
HEp-2 cell	Primary screening and miRNA mimic transfection	Validation screening and removal of false positives	Polio Type II specific antibody capture ELISA	Poliovirus (PV) and enterovirus 71 (EV71) plaque assays	315660335	RalphTrippLab_Poliovirus_EV71_miRNA_Dataset1	NCBI PubChem BioAssay	1224906	https://pubchem.ncbi.nlm.nih.gov/bioassay/1224906	MI0000103	EV71 and poliovirus
HEp-2 cell	Primary screening and miRNA mimic transfection	Validation screening and removal of false positives	Polio Type II specific antibody capture ELISA	Poliovirus (PV) and enterovirus 71 (EV71) plaque assays	315660336	RalphTrippLab_Poliovirus_EV71_miRNA_Dataset1	NCBI PubChem BioAssay	1224906	https://pubchem.ncbi.nlm.nih.gov/bioassay/1224906	MI0003195	EV71 and poliovirus
HEp-2 cell	Primary screening and miRNA mimic transfection	Validation screening and removal of false positives	Polio Type II specific antibody capture ELISA	Poliovirus (PV) and enterovirus 71 (EV71) plaque assays	315660337	RalphTrippLab_Poliovirus_EV71_miRNA_Dataset1	NCBI PubChem BioAssay	1224906	https://pubchem.ncbi.nlm.nih.gov/bioassay/1224906	MI0011284	EV71 and poliovirus
HEp-2 cell	Primary screening and miRNA mimic transfection	Validation screening and removal of false positives	Polio Type II specific antibody capture ELISA	Poliovirus (PV) and enterovirus 71 (EV71) plaque assays	315660338	RalphTrippLab_Poliovirus_EV71_miRNA_Dataset1	NCBI PubChem BioAssay	1224906	https://pubchem.ncbi.nlm.nih.gov/bioassay/1224906	MIMAT0018088	EV71 and poliovirus
HEp-2 cell	Primary screening and miRNA mimic transfection	Validation screening and removal of false positives	Polio Type II specific antibody capture ELISA	Poliovirus (PV) and enterovirus 71 (EV71) plaque assays	315660339	RalphTrippLab_Poliovirus_EV71_miRNA_Dataset1	NCBI PubChem BioAssay	1224906	https://pubchem.ncbi.nlm.nih.gov/bioassay/1224906	MI0003193	EV71 and poliovirus
HEp-2 cell	Primary screening and miRNA mimic transfection	Validation screening and removal of false positives	Polio Type II specific antibody capture ELISA	Poliovirus (PV) and enterovirus 71 (EV71) plaque assays	315660340	RalphTrippLab_Poliovirus_EV71_miRNA_Dataset1	NCBI PubChem BioAssay	1224906	https://pubchem.ncbi.nlm.nih.gov/bioassay/1224906	MI0006418	EV71 and poliovirus
HEp-2 cell	Primary screening and miRNA mimic transfection	Validation screening and removal of false positives	Polio Type II specific antibody capture ELISA	Poliovirus (PV) and enterovirus 71 (EV71) plaque assays	315660341	RalphTrippLab_Poliovirus_EV71_miRNA_Dataset1	NCBI PubChem BioAssay	1224906	https://pubchem.ncbi.nlm.nih.gov/bioassay/1224906	MI0006360	EV71 and poliovirus
HEp-2 cell	Primary screening and miRNA mimic transfection	Validation screening and removal of false positives	Polio Type II specific antibody capture ELISA	Poliovirus (PV) and enterovirus 71 (EV71) plaque assays	315660342	RalphTrippLab_Poliovirus_EV71_miRNA_Dataset1	NCBI PubChem BioAssay	1224906	https://pubchem.ncbi.nlm.nih.gov/bioassay/1224906	MI0003585	EV71 and poliovirus
HEp-2 cell	Primary screening and miRNA mimic transfection	Validation screening and removal of false positives	Polio Type II specific antibody capture ELISA	Poliovirus (PV) and enterovirus 71 (EV71) plaque assays	315660343	RalphTrippLab_Poliovirus_EV71_miRNA_Dataset1	NCBI PubChem BioAssay	1224906	https://pubchem.ncbi.nlm.nih.gov/bioassay/1224906	MI0000113	EV71 and poliovirus
HEp-2 cell	Primary screening and miRNA mimic transfection	Validation screening and removal of false positives	Polio Type II specific antibody capture ELISA	Poliovirus (PV) and enterovirus 71 (EV71) plaque assays	315660344	RalphTrippLab_Poliovirus_EV71_miRNA_Dataset1	NCBI PubChem BioAssay	1224906	https://pubchem.ncbi.nlm.nih.gov/bioassay/1224906	MI0003175	EV71 and poliovirus
HEp-2 cell	Primary screening and miRNA mimic transfection	Validation screening and removal of false positives	Polio Type II specific antibody capture ELISA	Poliovirus (PV) and enterovirus 71 (EV71) plaque assays	315660345	RalphTrippLab_Poliovirus_EV71_miRNA_Dataset1	NCBI PubChem BioAssay	1224906	https://pubchem.ncbi.nlm.nih.gov/bioassay/1224906	MI0000072	EV71 and poliovirus
HEp-2 cell	Primary screening and miRNA mimic transfection	Validation screening and removal of false positives	Polio Type II specific antibody capture ELISA	Poliovirus (PV) and enterovirus 71 (EV71) plaque assays	315660346	RalphTrippLab_Poliovirus_EV71_miRNA_Dataset1	NCBI PubChem BioAssay	1224906	https://pubchem.ncbi.nlm.nih.gov/bioassay/1224906	MI0000822	EV71 and poliovirus
HEp-2 cell	Primary screening and miRNA mimic transfection	Validation screening and removal of false positives	Polio Type II specific antibody capture ELISA	Poliovirus (PV) and enterovirus 71 (EV71) plaque assays	315660347	RalphTrippLab_Poliovirus_EV71_miRNA_Dataset1	NCBI PubChem BioAssay	1224906	https://pubchem.ncbi.nlm.nih.gov/bioassay/1224906	MI0016079	EV71 and poliovirus
HEp-2 cell	Primary screening and miRNA mimic transfection	Validation screening and removal of false positives	Polio Type II specific antibody capture ELISA	Poliovirus (PV) and enterovirus 71 (EV71) plaque assays	315660348	RalphTrippLab_Poliovirus_EV71_miRNA_Dataset1	NCBI PubChem BioAssay	1224906	https://pubchem.ncbi.nlm.nih.gov/bioassay/1224906	MI0000090	EV71 and poliovirus
HEp-2 cell	Primary screening and miRNA mimic transfection	Validation screening and removal of false positives	Polio Type II specific antibody capture ELISA	Poliovirus (PV) and enterovirus 71 (EV71) plaque assays	315660349	RalphTrippLab_Poliovirus_EV71_miRNA_Dataset1	NCBI PubChem BioAssay	1224906	https://pubchem.ncbi.nlm.nih.gov/bioassay/1224906	MI0003573	EV71 and poliovirus
HEp-2 cell	Primary screening and miRNA mimic transfection	Validation screening and removal of false positives	Polio Type II specific antibody capture ELISA	Poliovirus (PV) and enterovirus 71 (EV71) plaque assays	315660350	RalphTrippLab_Poliovirus_EV71_miRNA_Dataset1	NCBI PubChem BioAssay	1224906	https://pubchem.ncbi.nlm.nih.gov/bioassay/1224906	MI0006371	EV71 and poliovirus
HEp-2 cell	Primary screening and miRNA mimic transfection	Validation screening and removal of false positives	Polio Type II specific antibody capture ELISA	Poliovirus (PV) and enterovirus 71 (EV71) plaque assays	315660351	RalphTrippLab_Poliovirus_EV71_miRNA_Dataset1	NCBI PubChem BioAssay	1224906	https://pubchem.ncbi.nlm.nih.gov/bioassay/1224906	MI0003661	EV71 and poliovirus
HEp-2 cell	Primary screening and miRNA mimic transfection	Validation screening and removal of false positives	Polio Type II specific antibody capture ELISA	Poliovirus (PV) and enterovirus 71 (EV71) plaque assays	315660352	RalphTrippLab_Poliovirus_EV71_miRNA_Dataset1	NCBI PubChem BioAssay	1224906	https://pubchem.ncbi.nlm.nih.gov/bioassay/1224906	MIMAT0016918	EV71 and poliovirus
HEp-2 cell	Primary screening and miRNA mimic transfection	Validation screening and removal of false positives	Polio Type II specific antibody capture ELISA	Poliovirus (PV) and enterovirus 71 (EV71) plaque assays	315660353	RalphTrippLab_Poliovirus_EV71_miRNA_Dataset1	NCBI PubChem BioAssay	1224906	https://pubchem.ncbi.nlm.nih.gov/bioassay/1224906	MI0003647	EV71 and poliovirus
HEp-2 cell	Primary screening and miRNA mimic transfection	Validation screening and removal of false positives	Polio Type II specific antibody capture ELISA	Poliovirus (PV) and enterovirus 71 (EV71) plaque assays	315660354	RalphTrippLab_Poliovirus_EV71_miRNA_Dataset1	NCBI PubChem BioAssay	1224906	https://pubchem.ncbi.nlm.nih.gov/bioassay/1224906	MI0006380	EV71 and poliovirus
HEp-2 cell	Primary screening and miRNA mimic transfection	Validation screening and removal of false positives	Polio Type II specific antibody capture ELISA	Poliovirus (PV) and enterovirus 71 (EV71) plaque assays	315660355	RalphTrippLab_Poliovirus_EV71_miRNA_Dataset1	NCBI PubChem BioAssay	1224906	https://pubchem.ncbi.nlm.nih.gov/bioassay/1224906	MI0000111	EV71 and poliovirus
HEp-2 cell	Primary screening and miRNA mimic transfection	Validation screening and removal of false positives	Polio Type II specific antibody capture ELISA	Poliovirus (PV) and enterovirus 71 (EV71) plaque assays	315660356	RalphTrippLab_Poliovirus_EV71_miRNA_Dataset1	NCBI PubChem BioAssay	1224906	https://pubchem.ncbi.nlm.nih.gov/bioassay/1224906	MI0003136	EV71 and poliovirus
HEp-2 cell	Primary screening and miRNA mimic transfection	Validation screening and removal of false positives	Polio Type II specific antibody capture ELISA	Poliovirus (PV) and enterovirus 71 (EV71) plaque assays	315660357	RalphTrippLab_Poliovirus_EV71_miRNA_Dataset1	NCBI PubChem BioAssay	1224906	https://pubchem.ncbi.nlm.nih.gov/bioassay/1224906	MIMAT0015006	EV71 and poliovirus
HEp-2 cell	Primary screening and miRNA mimic transfection	Validation screening and removal of false positives	Polio Type II specific antibody capture ELISA	Poliovirus (PV) and enterovirus 71 (EV71) plaque assays	315660358	RalphTrippLab_Poliovirus_EV71_miRNA_Dataset1	NCBI PubChem BioAssay	1224906	https://pubchem.ncbi.nlm.nih.gov/bioassay/1224906	MI0003138	EV71 and poliovirus
HEp-2 cell	Primary screening and miRNA mimic transfection	Validation screening and removal of false positives	Polio Type II specific antibody capture ELISA	Poliovirus (PV) and enterovirus 71 (EV71) plaque assays	315660359	RalphTrippLab_Poliovirus_EV71_miRNA_Dataset1	NCBI PubChem BioAssay	1224906	https://pubchem.ncbi.nlm.nih.gov/bioassay/1224906	MI0000271	EV71 and poliovirus
HEp-2 cell	Primary screening and miRNA mimic transfection	Validation screening and removal of false positives	Polio Type II specific antibody capture ELISA	Poliovirus (PV) and enterovirus 71 (EV71) plaque assays	315660360	RalphTrippLab_Poliovirus_EV71_miRNA_Dataset1	NCBI PubChem BioAssay	1224906	https://pubchem.ncbi.nlm.nih.gov/bioassay/1224906	MI0014146	EV71 and poliovirus
HEp-2 cell	Primary screening and miRNA mimic transfection	Validation screening and removal of false positives	Polio Type II specific antibody capture ELISA	Poliovirus (PV) and enterovirus 71 (EV71) plaque assays	315660361	RalphTrippLab_Poliovirus_EV71_miRNA_Dataset1	NCBI PubChem BioAssay	1224906	https://pubchem.ncbi.nlm.nih.gov/bioassay/1224906	MI0006313	EV71 and poliovirus
HEp-2 cell	Primary screening and miRNA mimic transfection	Validation screening and removal of false positives	Polio Type II specific antibody capture ELISA	Poliovirus (PV) and enterovirus 71 (EV71) plaque assays	315660362	RalphTrippLab_Poliovirus_EV71_miRNA_Dataset1	NCBI PubChem BioAssay	1224906	https://pubchem.ncbi.nlm.nih.gov/bioassay/1224906	MI0003124	EV71 and poliovirus
HEp-2 cell	Primary screening and miRNA mimic transfection	Validation screening and removal of false positives	Polio Type II specific antibody capture ELISA	Poliovirus (PV) and enterovirus 71 (EV71) plaque assays	315660363	RalphTrippLab_Poliovirus_EV71_miRNA_Dataset1	NCBI PubChem BioAssay	1224906	https://pubchem.ncbi.nlm.nih.gov/bioassay/1224906	MIMAT0014996	EV71 and poliovirus
HEp-2 cell	Primary screening and miRNA mimic transfection	Validation screening and removal of false positives	Polio Type II specific antibody capture ELISA	Poliovirus (PV) and enterovirus 71 (EV71) plaque assays	315660364	RalphTrippLab_Poliovirus_EV71_miRNA_Dataset1	NCBI PubChem BioAssay	1224906	https://pubchem.ncbi.nlm.nih.gov/bioassay/1224906	MIMAT0016909	EV71 and poliovirus
HEp-2 cell	Primary screening and miRNA mimic transfection	Validation screening and removal of false positives	Polio Type II specific antibody capture ELISA	Poliovirus (PV) and enterovirus 71 (EV71) plaque assays	315660365	RalphTrippLab_Poliovirus_EV71_miRNA_Dataset1	NCBI PubChem BioAssay	1224906	https://pubchem.ncbi.nlm.nih.gov/bioassay/1224906	MI0006653	EV71 and poliovirus
HEp-2 cell	Primary screening and miRNA mimic transfection	Validation screening and removal of false positives	Polio Type II specific antibody capture ELISA	Poliovirus (PV) and enterovirus 71 (EV71) plaque assays	315660366	RalphTrippLab_Poliovirus_EV71_miRNA_Dataset1	NCBI PubChem BioAssay	1224906	https://pubchem.ncbi.nlm.nih.gov/bioassay/1224906	MIMAT0016904	EV71 and poliovirus
HEp-2 cell	Primary screening and miRNA mimic transfection	Validation screening and removal of false positives	Polio Type II specific antibody capture ELISA	Poliovirus (PV) and enterovirus 71 (EV71) plaque assays	315660367	RalphTrippLab_Poliovirus_EV71_miRNA_Dataset1	NCBI PubChem BioAssay	1224906	https://pubchem.ncbi.nlm.nih.gov/bioassay/1224906	MIMAT0016922	EV71 and poliovirus
HEp-2 cell	Primary screening and miRNA mimic transfection	Validation screening and removal of false positives	Polio Type II specific antibody capture ELISA	Poliovirus (PV) and enterovirus 71 (EV71) plaque assays	315660368	RalphTrippLab_Poliovirus_EV71_miRNA_Dataset1	NCBI PubChem BioAssay	1224906	https://pubchem.ncbi.nlm.nih.gov/bioassay/1224906	MIMAT0016906	EV71 and poliovirus
HEp-2 cell	Primary screening and miRNA mimic transfection	Validation screening and removal of false positives	Polio Type II specific antibody capture ELISA	Poliovirus (PV) and enterovirus 71 (EV71) plaque assays	315660369	RalphTrippLab_Poliovirus_EV71_miRNA_Dataset1	NCBI PubChem BioAssay	1224906	https://pubchem.ncbi.nlm.nih.gov/bioassay/1224906	MI0003593	EV71 and poliovirus
HEp-2 cell	Primary screening and miRNA mimic transfection	Validation screening and removal of false positives	Polio Type II specific antibody capture ELISA	Poliovirus (PV) and enterovirus 71 (EV71) plaque assays	315660370	RalphTrippLab_Poliovirus_EV71_miRNA_Dataset1	NCBI PubChem BioAssay	1224906	https://pubchem.ncbi.nlm.nih.gov/bioassay/1224906	MI0016068	EV71 and poliovirus
HEp-2 cell	Primary screening and miRNA mimic transfection	Validation screening and removal of false positives	Polio Type II specific antibody capture ELISA	Poliovirus (PV) and enterovirus 71 (EV71) plaque assays	315660371	RalphTrippLab_Poliovirus_EV71_miRNA_Dataset1	NCBI PubChem BioAssay	1224906	https://pubchem.ncbi.nlm.nih.gov/bioassay/1224906	MI0000460	EV71 and poliovirus
HEp-2 cell	Primary screening and miRNA mimic transfection	Validation screening and removal of false positives	Polio Type II specific antibody capture ELISA	Poliovirus (PV) and enterovirus 71 (EV71) plaque assays	315660372	RalphTrippLab_Poliovirus_EV71_miRNA_Dataset1	NCBI PubChem BioAssay	1224906	https://pubchem.ncbi.nlm.nih.gov/bioassay/1224906	MIMAT0018179	EV71 and poliovirus
HEp-2 cell	Primary screening and miRNA mimic transfection	Validation screening and removal of false positives	Polio Type II specific antibody capture ELISA	Poliovirus (PV) and enterovirus 71 (EV71) plaque assays	315660373	RalphTrippLab_Poliovirus_EV71_miRNA_Dataset1	NCBI PubChem BioAssay	1224906	https://pubchem.ncbi.nlm.nih.gov/bioassay/1224906	MI0000760	EV71 and poliovirus
HEp-2 cell	Primary screening and miRNA mimic transfection	Validation screening and removal of false positives	Polio Type II specific antibody capture ELISA	Poliovirus (PV) and enterovirus 71 (EV71) plaque assays	315660374	RalphTrippLab_Poliovirus_EV71_miRNA_Dataset1	NCBI PubChem BioAssay	1224906	https://pubchem.ncbi.nlm.nih.gov/bioassay/1224906	MI0003184	EV71 and poliovirus
HEp-2 cell	Primary screening and miRNA mimic transfection	Validation screening and removal of false positives	Polio Type II specific antibody capture ELISA	Poliovirus (PV) and enterovirus 71 (EV71) plaque assays	315660375	RalphTrippLab_Poliovirus_EV71_miRNA_Dataset1	NCBI PubChem BioAssay	1224906	https://pubchem.ncbi.nlm.nih.gov/bioassay/1224906	MI0000098	EV71 and poliovirus
HEp-2 cell	Primary screening and miRNA mimic transfection	Validation screening and removal of false positives	Polio Type II specific antibody capture ELISA	Poliovirus (PV) and enterovirus 71 (EV71) plaque assays	315660376	RalphTrippLab_Poliovirus_EV71_miRNA_Dataset1	NCBI PubChem BioAssay	1224906	https://pubchem.ncbi.nlm.nih.gov/bioassay/1224906	MI0006652	EV71 and poliovirus
HEp-2 cell	Primary screening and miRNA mimic transfection	Validation screening and removal of false positives	Polio Type II specific antibody capture ELISA	Poliovirus (PV) and enterovirus 71 (EV71) plaque assays	315660377	RalphTrippLab_Poliovirus_EV71_miRNA_Dataset1	NCBI PubChem BioAssay	1224906	https://pubchem.ncbi.nlm.nih.gov/bioassay/1224906	MI0000748	EV71 and poliovirus
HEp-2 cell	Primary screening and miRNA mimic transfection	Validation screening and removal of false positives	Polio Type II specific antibody capture ELISA	Poliovirus (PV) and enterovirus 71 (EV71) plaque assays	315660378	RalphTrippLab_Poliovirus_EV71_miRNA_Dataset1	NCBI PubChem BioAssay	1224906	https://pubchem.ncbi.nlm.nih.gov/bioassay/1224906	MI0008332	EV71 and poliovirus
HEp-2 cell	Primary screening and miRNA mimic transfection	Validation screening and removal of false positives	Polio Type II specific antibody capture ELISA	Poliovirus (PV) and enterovirus 71 (EV71) plaque assays	315660379	RalphTrippLab_Poliovirus_EV71_miRNA_Dataset1	NCBI PubChem BioAssay	1224906	https://pubchem.ncbi.nlm.nih.gov/bioassay/1224906	MI0000069	EV71 and poliovirus
HEp-2 cell	Primary screening and miRNA mimic transfection	Validation screening and removal of false positives	Polio Type II specific antibody capture ELISA	Poliovirus (PV) and enterovirus 71 (EV71) plaque assays	315660380	RalphTrippLab_Poliovirus_EV71_miRNA_Dataset1	NCBI PubChem BioAssay	1224906	https://pubchem.ncbi.nlm.nih.gov/bioassay/1224906	MI0001445	EV71 and poliovirus
HEp-2 cell	Primary screening and miRNA mimic transfection	Validation screening and removal of false positives	Polio Type II specific antibody capture ELISA	Poliovirus (PV) and enterovirus 71 (EV71) plaque assays	315660381	RalphTrippLab_Poliovirus_EV71_miRNA_Dataset1	NCBI PubChem BioAssay	1224906	https://pubchem.ncbi.nlm.nih.gov/bioassay/1224906	MI0003190	EV71 and poliovirus
HEp-2 cell	Primary screening and miRNA mimic transfection	Validation screening and removal of false positives	Polio Type II specific antibody capture ELISA	Poliovirus (PV) and enterovirus 71 (EV71) plaque assays	315660382	RalphTrippLab_Poliovirus_EV71_miRNA_Dataset1	NCBI PubChem BioAssay	1224906	https://pubchem.ncbi.nlm.nih.gov/bioassay/1224906	MI0000066	EV71 and poliovirus
HEp-2 cell	Primary screening and miRNA mimic transfection	Validation screening and removal of false positives	Polio Type II specific antibody capture ELISA	Poliovirus (PV) and enterovirus 71 (EV71) plaque assays	315660383	RalphTrippLab_Poliovirus_EV71_miRNA_Dataset1	NCBI PubChem BioAssay	1224906	https://pubchem.ncbi.nlm.nih.gov/bioassay/1224906	MI0014251	EV71 and poliovirus
HEp-2 cell	Primary screening and miRNA mimic transfection	Validation screening and removal of false positives	Polio Type II specific antibody capture ELISA	Poliovirus (PV) and enterovirus 71 (EV71) plaque assays	315660384	RalphTrippLab_Poliovirus_EV71_miRNA_Dataset1	NCBI PubChem BioAssay	1224906	https://pubchem.ncbi.nlm.nih.gov/bioassay/1224906	MI0003617	EV71 and poliovirus
HEp-2 cell	Primary screening and miRNA mimic transfection	Validation screening and removal of false positives	Polio Type II specific antibody capture ELISA	Poliovirus (PV) and enterovirus 71 (EV71) plaque assays	315660385	RalphTrippLab_Poliovirus_EV71_miRNA_Dataset1	NCBI PubChem BioAssay	1224906	https://pubchem.ncbi.nlm.nih.gov/bioassay/1224906	MI0003152	EV71 and poliovirus
HEp-2 cell	Primary screening and miRNA mimic transfection	Validation screening and removal of false positives	Polio Type II specific antibody capture ELISA	Poliovirus (PV) and enterovirus 71 (EV71) plaque assays	315660386	RalphTrippLab_Poliovirus_EV71_miRNA_Dataset1	NCBI PubChem BioAssay	1224906	https://pubchem.ncbi.nlm.nih.gov/bioassay/1224906	MI0003674	EV71 and poliovirus
HEp-2 cell	Primary screening and miRNA mimic transfection	Validation screening and removal of false positives	Polio Type II specific antibody capture ELISA	Poliovirus (PV) and enterovirus 71 (EV71) plaque assays	315660387	RalphTrippLab_Poliovirus_EV71_miRNA_Dataset1	NCBI PubChem BioAssay	1224906	https://pubchem.ncbi.nlm.nih.gov/bioassay/1224906	MIMAT0016910	EV71 and poliovirus
HEp-2 cell	Primary screening and miRNA mimic transfection	Validation screening and removal of false positives	Polio Type II specific antibody capture ELISA	Poliovirus (PV) and enterovirus 71 (EV71) plaque assays	315660388	RalphTrippLab_Poliovirus_EV71_miRNA_Dataset1	NCBI PubChem BioAssay	1224906	https://pubchem.ncbi.nlm.nih.gov/bioassay/1224906	MI0000446	EV71 and poliovirus
HEp-2 cell	Primary screening and miRNA mimic transfection	Validation screening and removal of false positives	Polio Type II specific antibody capture ELISA	Poliovirus (PV) and enterovirus 71 (EV71) plaque assays	315660389	RalphTrippLab_Poliovirus_EV71_miRNA_Dataset1	NCBI PubChem BioAssay	1224906	https://pubchem.ncbi.nlm.nih.gov/bioassay/1224906	MI0000808	EV71 and poliovirus
HEp-2 cell	Primary screening and miRNA mimic transfection	Validation screening and removal of false positives	Polio Type II specific antibody capture ELISA	Poliovirus (PV) and enterovirus 71 (EV71) plaque assays	315660390	RalphTrippLab_Poliovirus_EV71_miRNA_Dataset1	NCBI PubChem BioAssay	1224906	https://pubchem.ncbi.nlm.nih.gov/bioassay/1224906	MI0003191	EV71 and poliovirus
HEp-2 cell	Primary screening and miRNA mimic transfection	Validation screening and removal of false positives	Polio Type II specific antibody capture ELISA	Poliovirus (PV) and enterovirus 71 (EV71) plaque assays	315660391	RalphTrippLab_Poliovirus_EV71_miRNA_Dataset1	NCBI PubChem BioAssay	1224906	https://pubchem.ncbi.nlm.nih.gov/bioassay/1224906	MI0000484	EV71 and poliovirus
HEp-2 cell	Primary screening and miRNA mimic transfection	Validation screening and removal of false positives	Polio Type II specific antibody capture ELISA	Poliovirus (PV) and enterovirus 71 (EV71) plaque assays	315660392	RalphTrippLab_Poliovirus_EV71_miRNA_Dataset1	NCBI PubChem BioAssay	1224906	https://pubchem.ncbi.nlm.nih.gov/bioassay/1224906	MI0006341	EV71 and poliovirus
HEp-2 cell	Primary screening and miRNA mimic transfection	Validation screening and removal of false positives	Polio Type II specific antibody capture ELISA	Poliovirus (PV) and enterovirus 71 (EV71) plaque assays	315660393	RalphTrippLab_Poliovirus_EV71_miRNA_Dataset1	NCBI PubChem BioAssay	1224906	https://pubchem.ncbi.nlm.nih.gov/bioassay/1224906	MIMAT0015079	EV71 and poliovirus
HEp-2 cell	Primary screening and miRNA mimic transfection	Validation screening and removal of false positives	Polio Type II specific antibody capture ELISA	Poliovirus (PV) and enterovirus 71 (EV71) plaque assays	315660394	RalphTrippLab_Poliovirus_EV71_miRNA_Dataset1	NCBI PubChem BioAssay	1224906	https://pubchem.ncbi.nlm.nih.gov/bioassay/1224906	MIMAT0015070	EV71 and poliovirus
HEp-2 cell	Primary screening and miRNA mimic transfection	Validation screening and removal of false positives	Polio Type II specific antibody capture ELISA	Poliovirus (PV) and enterovirus 71 (EV71) plaque assays	315660395	RalphTrippLab_Poliovirus_EV71_miRNA_Dataset1	NCBI PubChem BioAssay	1224906	https://pubchem.ncbi.nlm.nih.gov/bioassay/1224906	MI0006416	EV71 and poliovirus
HEp-2 cell	Primary screening and miRNA mimic transfection	Validation screening and removal of false positives	Polio Type II specific antibody capture ELISA	Poliovirus (PV) and enterovirus 71 (EV71) plaque assays	315660396	RalphTrippLab_Poliovirus_EV71_miRNA_Dataset1	NCBI PubChem BioAssay	1224906	https://pubchem.ncbi.nlm.nih.gov/bioassay/1224906	MI0003686	EV71 and poliovirus
HEp-2 cell	Primary screening and miRNA mimic transfection	Validation screening and removal of false positives	Polio Type II specific antibody capture ELISA	Poliovirus (PV) and enterovirus 71 (EV71) plaque assays	315660397	RalphTrippLab_Poliovirus_EV71_miRNA_Dataset1	NCBI PubChem BioAssay	1224906	https://pubchem.ncbi.nlm.nih.gov/bioassay/1224906	MI0014147	EV71 and poliovirus
HEp-2 cell	Primary screening and miRNA mimic transfection	Validation screening and removal of false positives	Polio Type II specific antibody capture ELISA	Poliovirus (PV) and enterovirus 71 (EV71) plaque assays	315660398	RalphTrippLab_Poliovirus_EV71_miRNA_Dataset1	NCBI PubChem BioAssay	1224906	https://pubchem.ncbi.nlm.nih.gov/bioassay/1224906	MI0005527	EV71 and poliovirus
HEp-2 cell	Primary screening and miRNA mimic transfection	Validation screening and removal of false positives	Polio Type II specific antibody capture ELISA	Poliovirus (PV) and enterovirus 71 (EV71) plaque assays	315660399	RalphTrippLab_Poliovirus_EV71_miRNA_Dataset1	NCBI PubChem BioAssay	1224906	https://pubchem.ncbi.nlm.nih.gov/bioassay/1224906	MI0000253	EV71 and poliovirus
HEp-2 cell	Primary screening and miRNA mimic transfection	Validation screening and removal of false positives	Polio Type II specific antibody capture ELISA	Poliovirus (PV) and enterovirus 71 (EV71) plaque assays	315660400	RalphTrippLab_Poliovirus_EV71_miRNA_Dataset1	NCBI PubChem BioAssay	1224906	https://pubchem.ncbi.nlm.nih.gov/bioassay/1224906	MI0000238	EV71 and poliovirus
HEp-2 cell	Primary screening and miRNA mimic transfection	Validation screening and removal of false positives	Polio Type II specific antibody capture ELISA	Poliovirus (PV) and enterovirus 71 (EV71) plaque assays	315660401	RalphTrippLab_Poliovirus_EV71_miRNA_Dataset1	NCBI PubChem BioAssay	1224906	https://pubchem.ncbi.nlm.nih.gov/bioassay/1224906	MIMAT0018178	EV71 and poliovirus
HEp-2 cell	Primary screening and miRNA mimic transfection	Validation screening and removal of false positives	Polio Type II specific antibody capture ELISA	Poliovirus (PV) and enterovirus 71 (EV71) plaque assays	315660402	RalphTrippLab_Poliovirus_EV71_miRNA_Dataset1	NCBI PubChem BioAssay	1224906	https://pubchem.ncbi.nlm.nih.gov/bioassay/1224906	MI0003137	EV71 and poliovirus
HEp-2 cell	Primary screening and miRNA mimic transfection	Validation screening and removal of false positives	Polio Type II specific antibody capture ELISA	Poliovirus (PV) and enterovirus 71 (EV71) plaque assays	315660403	RalphTrippLab_Poliovirus_EV71_miRNA_Dataset1	NCBI PubChem BioAssay	1224906	https://pubchem.ncbi.nlm.nih.gov/bioassay/1224906	MI0003757	EV71 and poliovirus
HEp-2 cell	Primary screening and miRNA mimic transfection	Validation screening and removal of false positives	Polio Type II specific antibody capture ELISA	Poliovirus (PV) and enterovirus 71 (EV71) plaque assays	315660404	RalphTrippLab_Poliovirus_EV71_miRNA_Dataset1	NCBI PubChem BioAssay	1224906	https://pubchem.ncbi.nlm.nih.gov/bioassay/1224906	MI0003159	EV71 and poliovirus
HEp-2 cell	Primary screening and miRNA mimic transfection	Validation screening and removal of false positives	Polio Type II specific antibody capture ELISA	Poliovirus (PV) and enterovirus 71 (EV71) plaque assays	315660405	RalphTrippLab_Poliovirus_EV71_miRNA_Dataset1	NCBI PubChem BioAssay	1224906	https://pubchem.ncbi.nlm.nih.gov/bioassay/1224906	MI0000272	EV71 and poliovirus
HEp-2 cell	Primary screening and miRNA mimic transfection	Validation screening and removal of false positives	Polio Type II specific antibody capture ELISA	Poliovirus (PV) and enterovirus 71 (EV71) plaque assays	315660406	RalphTrippLab_Poliovirus_EV71_miRNA_Dataset1	NCBI PubChem BioAssay	1224906	https://pubchem.ncbi.nlm.nih.gov/bioassay/1224906	MI0009989	EV71 and poliovirus
HEp-2 cell	Primary screening and miRNA mimic transfection	Validation screening and removal of false positives	Polio Type II specific antibody capture ELISA	Poliovirus (PV) and enterovirus 71 (EV71) plaque assays	315660407	RalphTrippLab_Poliovirus_EV71_miRNA_Dataset1	NCBI PubChem BioAssay	1224906	https://pubchem.ncbi.nlm.nih.gov/bioassay/1224906	MI0002466	EV71 and poliovirus
HEp-2 cell	Primary screening and miRNA mimic transfection	Validation screening and removal of false positives	Polio Type II specific antibody capture ELISA	Poliovirus (PV) and enterovirus 71 (EV71) plaque assays	315660408	RalphTrippLab_Poliovirus_EV71_miRNA_Dataset1	NCBI PubChem BioAssay	1224906	https://pubchem.ncbi.nlm.nih.gov/bioassay/1224906	MI0000476	EV71 and poliovirus
HEp-2 cell	Primary screening and miRNA mimic transfection	Validation screening and removal of false positives	Polio Type II specific antibody capture ELISA	Poliovirus (PV) and enterovirus 71 (EV71) plaque assays	315660409	RalphTrippLab_Poliovirus_EV71_miRNA_Dataset1	NCBI PubChem BioAssay	1224906	https://pubchem.ncbi.nlm.nih.gov/bioassay/1224906	MI0003139	EV71 and poliovirus
HEp-2 cell	Primary screening and miRNA mimic transfection	Validation screening and removal of false positives	Polio Type II specific antibody capture ELISA	Poliovirus (PV) and enterovirus 71 (EV71) plaque assays	315660410	RalphTrippLab_Poliovirus_EV71_miRNA_Dataset1	NCBI PubChem BioAssay	1224906	https://pubchem.ncbi.nlm.nih.gov/bioassay/1224906	MI0006401	EV71 and poliovirus
HEp-2 cell	Primary screening and miRNA mimic transfection	Validation screening and removal of false positives	Polio Type II specific antibody capture ELISA	Poliovirus (PV) and enterovirus 71 (EV71) plaque assays	315660411	RalphTrippLab_Poliovirus_EV71_miRNA_Dataset1	NCBI PubChem BioAssay	1224906	https://pubchem.ncbi.nlm.nih.gov/bioassay/1224906	MI0000115	EV71 and poliovirus
HEp-2 cell	Primary screening and miRNA mimic transfection	Validation screening and removal of false positives	Polio Type II specific antibody capture ELISA	Poliovirus (PV) and enterovirus 71 (EV71) plaque assays	315660412	RalphTrippLab_Poliovirus_EV71_miRNA_Dataset1	NCBI PubChem BioAssay	1224906	https://pubchem.ncbi.nlm.nih.gov/bioassay/1224906	MI0014249	EV71 and poliovirus
HEp-2 cell	Primary screening and miRNA mimic transfection	Validation screening and removal of false positives	Polio Type II specific antibody capture ELISA	Poliovirus (PV) and enterovirus 71 (EV71) plaque assays	315660413	RalphTrippLab_Poliovirus_EV71_miRNA_Dataset1	NCBI PubChem BioAssay	1224906	https://pubchem.ncbi.nlm.nih.gov/bioassay/1224906	MI0010633	EV71 and poliovirus
HEp-2 cell	Primary screening and miRNA mimic transfection	Validation screening and removal of false positives	Polio Type II specific antibody capture ELISA	Poliovirus (PV) and enterovirus 71 (EV71) plaque assays	315660414	RalphTrippLab_Poliovirus_EV71_miRNA_Dataset1	NCBI PubChem BioAssay	1224906	https://pubchem.ncbi.nlm.nih.gov/bioassay/1224906	MI0006333	EV71 and poliovirus
HEp-2 cell	Primary screening and miRNA mimic transfection	Validation screening and removal of false positives	Polio Type II specific antibody capture ELISA	Poliovirus (PV) and enterovirus 71 (EV71) plaque assays	315660415	RalphTrippLab_Poliovirus_EV71_miRNA_Dataset1	NCBI PubChem BioAssay	1224906	https://pubchem.ncbi.nlm.nih.gov/bioassay/1224906	MI0003641	EV71 and poliovirus
HEp-2 cell	Primary screening and miRNA mimic transfection	Validation screening and removal of false positives	Polio Type II specific antibody capture ELISA	Poliovirus (PV) and enterovirus 71 (EV71) plaque assays	315660416	RalphTrippLab_Poliovirus_EV71_miRNA_Dataset1	NCBI PubChem BioAssay	1224906	https://pubchem.ncbi.nlm.nih.gov/bioassay/1224906	MIMAT0016897	EV71 and poliovirus
HEp-2 cell	Primary screening and miRNA mimic transfection	Validation screening and removal of false positives	Polio Type II specific antibody capture ELISA	Poliovirus (PV) and enterovirus 71 (EV71) plaque assays	315660417	RalphTrippLab_Poliovirus_EV71_miRNA_Dataset1	NCBI PubChem BioAssay	1224906	https://pubchem.ncbi.nlm.nih.gov/bioassay/1224906	MI0003599	EV71 and poliovirus
HEp-2 cell	Primary screening and miRNA mimic transfection	Validation screening and removal of false positives	Polio Type II specific antibody capture ELISA	Poliovirus (PV) and enterovirus 71 (EV71) plaque assays	315660418	RalphTrippLab_Poliovirus_EV71_miRNA_Dataset1	NCBI PubChem BioAssay	1224906	https://pubchem.ncbi.nlm.nih.gov/bioassay/1224906	MI0003166	EV71 and poliovirus
HEp-2 cell	Primary screening and miRNA mimic transfection	Validation screening and removal of false positives	Polio Type II specific antibody capture ELISA	Poliovirus (PV) and enterovirus 71 (EV71) plaque assays	315660419	RalphTrippLab_Poliovirus_EV71_miRNA_Dataset1	NCBI PubChem BioAssay	1224906	https://pubchem.ncbi.nlm.nih.gov/bioassay/1224906	MIMAT0016899	EV71 and poliovirus
HEp-2 cell	Primary screening and miRNA mimic transfection	Validation screening and removal of false positives	Polio Type II specific antibody capture ELISA	Poliovirus (PV) and enterovirus 71 (EV71) plaque assays	315660420	RalphTrippLab_Poliovirus_EV71_miRNA_Dataset1	NCBI PubChem BioAssay	1224906	https://pubchem.ncbi.nlm.nih.gov/bioassay/1224906	MI0000266	EV71 and poliovirus
HEp-2 cell	Primary screening and miRNA mimic transfection	Validation screening and removal of false positives	Polio Type II specific antibody capture ELISA	Poliovirus (PV) and enterovirus 71 (EV71) plaque assays	315660421	RalphTrippLab_Poliovirus_EV71_miRNA_Dataset1	NCBI PubChem BioAssay	1224906	https://pubchem.ncbi.nlm.nih.gov/bioassay/1224906	MIMAT0015061	EV71 and poliovirus
HEp-2 cell	Primary screening and miRNA mimic transfection	Validation screening and removal of false positives	Polio Type II specific antibody capture ELISA	Poliovirus (PV) and enterovirus 71 (EV71) plaque assays	315660424	RalphTrippLab_Poliovirus_EV71_miRNA_Dataset1	NCBI PubChem BioAssay	1224906	https://pubchem.ncbi.nlm.nih.gov/bioassay/1224906	MI0003659	EV71 and poliovirus
HEp-2 cell	Primary screening and miRNA mimic transfection	Validation screening and removal of false positives	Polio Type II specific antibody capture ELISA	Poliovirus (PV) and enterovirus 71 (EV71) plaque assays	315660425	RalphTrippLab_Poliovirus_EV71_miRNA_Dataset1	NCBI PubChem BioAssay	1224906	https://pubchem.ncbi.nlm.nih.gov/bioassay/1224906	MI0002469	EV71 and poliovirus
HEp-2 cell	Primary screening and miRNA mimic transfection	Validation screening and removal of false positives	Polio Type II specific antibody capture ELISA	Poliovirus (PV) and enterovirus 71 (EV71) plaque assays	315660426	RalphTrippLab_Poliovirus_EV71_miRNA_Dataset1	NCBI PubChem BioAssay	1224906	https://pubchem.ncbi.nlm.nih.gov/bioassay/1224906	MIMAT0015056	EV71 and poliovirus
HEp-2 cell	Primary screening and miRNA mimic transfection	Validation screening and removal of false positives	Polio Type II specific antibody capture ELISA	Poliovirus (PV) and enterovirus 71 (EV71) plaque assays	315660427	RalphTrippLab_Poliovirus_EV71_miRNA_Dataset1	NCBI PubChem BioAssay	1224906	https://pubchem.ncbi.nlm.nih.gov/bioassay/1224906	MI0003186	EV71 and poliovirus
HEp-2 cell	Primary screening and miRNA mimic transfection	Validation screening and removal of false positives	Polio Type II specific antibody capture ELISA	Poliovirus (PV) and enterovirus 71 (EV71) plaque assays	315660428	RalphTrippLab_Poliovirus_EV71_miRNA_Dataset1	NCBI PubChem BioAssay	1224906	https://pubchem.ncbi.nlm.nih.gov/bioassay/1224906	MIMAT0016845	EV71 and poliovirus
HEp-2 cell	Primary screening and miRNA mimic transfection	Validation screening and removal of false positives	Polio Type II specific antibody capture ELISA	Poliovirus (PV) and enterovirus 71 (EV71) plaque assays	315660429	RalphTrippLab_Poliovirus_EV71_miRNA_Dataset1	NCBI PubChem BioAssay	1224906	https://pubchem.ncbi.nlm.nih.gov/bioassay/1224906	MI0000816	EV71 and poliovirus
HEp-2 cell	Primary screening and miRNA mimic transfection	Validation screening and removal of false positives	Polio Type II specific antibody capture ELISA	Poliovirus (PV) and enterovirus 71 (EV71) plaque assays	315660430	RalphTrippLab_Poliovirus_EV71_miRNA_Dataset1	NCBI PubChem BioAssay	1224906	https://pubchem.ncbi.nlm.nih.gov/bioassay/1224906	MIMAT0004486	EV71 and poliovirus
HEp-2 cell	Primary screening and miRNA mimic transfection	Validation screening and removal of false positives	Polio Type II specific antibody capture ELISA	Poliovirus (PV) and enterovirus 71 (EV71) plaque assays	315660431	RalphTrippLab_Poliovirus_EV71_miRNA_Dataset1	NCBI PubChem BioAssay	1224906	https://pubchem.ncbi.nlm.nih.gov/bioassay/1224906	MI0003939	EV71 and poliovirus
HEp-2 cell	Primary screening and miRNA mimic transfection	Validation screening and removal of false positives	Polio Type II specific antibody capture ELISA	Poliovirus (PV) and enterovirus 71 (EV71) plaque assays	315660432	RalphTrippLab_Poliovirus_EV71_miRNA_Dataset1	NCBI PubChem BioAssay	1224906	https://pubchem.ncbi.nlm.nih.gov/bioassay/1224906	MI0000072	EV71 and poliovirus
HEp-2 cell	Primary screening and miRNA mimic transfection	Validation screening and removal of false positives	Polio Type II specific antibody capture ELISA	Poliovirus (PV) and enterovirus 71 (EV71) plaque assays	315660433	RalphTrippLab_Poliovirus_EV71_miRNA_Dataset1	NCBI PubChem BioAssay	1224906	https://pubchem.ncbi.nlm.nih.gov/bioassay/1224906	MIMAT0016892	EV71 and poliovirus
HEp-2 cell	Primary screening and miRNA mimic transfection	Validation screening and removal of false positives	Polio Type II specific antibody capture ELISA	Poliovirus (PV) and enterovirus 71 (EV71) plaque assays	315660434	RalphTrippLab_Poliovirus_EV71_miRNA_Dataset1	NCBI PubChem BioAssay	1224906	https://pubchem.ncbi.nlm.nih.gov/bioassay/1224906	MI0006443	EV71 and poliovirus
HEp-2 cell	Primary screening and miRNA mimic transfection	Validation screening and removal of false positives	Polio Type II specific antibody capture ELISA	Poliovirus (PV) and enterovirus 71 (EV71) plaque assays	315660435	RalphTrippLab_Poliovirus_EV71_miRNA_Dataset1	NCBI PubChem BioAssay	1224906	https://pubchem.ncbi.nlm.nih.gov/bioassay/1224906	MIMAT0016908	EV71 and poliovirus
HEp-2 cell	Primary screening and miRNA mimic transfection	Validation screening and removal of false positives	Polio Type II specific antibody capture ELISA	Poliovirus (PV) and enterovirus 71 (EV71) plaque assays	315660436	RalphTrippLab_Poliovirus_EV71_miRNA_Dataset1	NCBI PubChem BioAssay	1224906	https://pubchem.ncbi.nlm.nih.gov/bioassay/1224906	MI0005537	EV71 and poliovirus
HEp-2 cell	Primary screening and miRNA mimic transfection	Validation screening and removal of false positives	Polio Type II specific antibody capture ELISA	Poliovirus (PV) and enterovirus 71 (EV71) plaque assays	315660437	RalphTrippLab_Poliovirus_EV71_miRNA_Dataset1	NCBI PubChem BioAssay	1224906	https://pubchem.ncbi.nlm.nih.gov/bioassay/1224906	MI0000094	EV71 and poliovirus
HEp-2 cell	Primary screening and miRNA mimic transfection	Validation screening and removal of false positives	Polio Type II specific antibody capture ELISA	Poliovirus (PV) and enterovirus 71 (EV71) plaque assays	315660438	RalphTrippLab_Poliovirus_EV71_miRNA_Dataset1	NCBI PubChem BioAssay	1224906	https://pubchem.ncbi.nlm.nih.gov/bioassay/1224906	MI0000064	EV71 and poliovirus
HEp-2 cell	Primary screening and miRNA mimic transfection	Validation screening and removal of false positives	Polio Type II specific antibody capture ELISA	Poliovirus (PV) and enterovirus 71 (EV71) plaque assays	315660439	RalphTrippLab_Poliovirus_EV71_miRNA_Dataset1	NCBI PubChem BioAssay	1224906	https://pubchem.ncbi.nlm.nih.gov/bioassay/1224906	MI0000082	EV71 and poliovirus
HEp-2 cell	Primary screening and miRNA mimic transfection	Validation screening and removal of false positives	Polio Type II specific antibody capture ELISA	Poliovirus (PV) and enterovirus 71 (EV71) plaque assays	315660440	RalphTrippLab_Poliovirus_EV71_miRNA_Dataset1	NCBI PubChem BioAssay	1224906	https://pubchem.ncbi.nlm.nih.gov/bioassay/1224906	MIMAT0015082	EV71 and poliovirus
HEp-2 cell	Primary screening and miRNA mimic transfection	Validation screening and removal of false positives	Polio Type II specific antibody capture ELISA	Poliovirus (PV) and enterovirus 71 (EV71) plaque assays	315660441	RalphTrippLab_Poliovirus_EV71_miRNA_Dataset1	NCBI PubChem BioAssay	1224906	https://pubchem.ncbi.nlm.nih.gov/bioassay/1224906	MI0000263	EV71 and poliovirus
HEp-2 cell	Primary screening and miRNA mimic transfection	Validation screening and removal of false positives	Polio Type II specific antibody capture ELISA	Poliovirus (PV) and enterovirus 71 (EV71) plaque assays	315660442	RalphTrippLab_Poliovirus_EV71_miRNA_Dataset1	NCBI PubChem BioAssay	1224906	https://pubchem.ncbi.nlm.nih.gov/bioassay/1224906	MI0003195	EV71 and poliovirus
HEp-2 cell	Primary screening and miRNA mimic transfection	Validation screening and removal of false positives	Polio Type II specific antibody capture ELISA	Poliovirus (PV) and enterovirus 71 (EV71) plaque assays	315660443	RalphTrippLab_Poliovirus_EV71_miRNA_Dataset1	NCBI PubChem BioAssay	1224906	https://pubchem.ncbi.nlm.nih.gov/bioassay/1224906	MI0014244	EV71 and poliovirus
HEp-2 cell	Primary screening and miRNA mimic transfection	Validation screening and removal of false positives	Polio Type II specific antibody capture ELISA	Poliovirus (PV) and enterovirus 71 (EV71) plaque assays	315660444	RalphTrippLab_Poliovirus_EV71_miRNA_Dataset1	NCBI PubChem BioAssay	1224906	https://pubchem.ncbi.nlm.nih.gov/bioassay/1224906	MI0000080	EV71 and poliovirus
HEp-2 cell	Primary screening and miRNA mimic transfection	Validation screening and removal of false positives	Polio Type II specific antibody capture ELISA	Poliovirus (PV) and enterovirus 71 (EV71) plaque assays	315660445	RalphTrippLab_Poliovirus_EV71_miRNA_Dataset1	NCBI PubChem BioAssay	1224906	https://pubchem.ncbi.nlm.nih.gov/bioassay/1224906	MI0000294	EV71 and poliovirus
HEp-2 cell	Primary screening and miRNA mimic transfection	Validation screening and removal of false positives	Polio Type II specific antibody capture ELISA	Poliovirus (PV) and enterovirus 71 (EV71) plaque assays	315660446	RalphTrippLab_Poliovirus_EV71_miRNA_Dataset1	NCBI PubChem BioAssay	1224906	https://pubchem.ncbi.nlm.nih.gov/bioassay/1224906	MI0003530	EV71 and poliovirus
HEp-2 cell	Primary screening and miRNA mimic transfection	Validation screening and removal of false positives	Polio Type II specific antibody capture ELISA	Poliovirus (PV) and enterovirus 71 (EV71) plaque assays	315660447	RalphTrippLab_Poliovirus_EV71_miRNA_Dataset1	NCBI PubChem BioAssay	1224906	https://pubchem.ncbi.nlm.nih.gov/bioassay/1224906	MI0003651	EV71 and poliovirus
HEp-2 cell	Primary screening and miRNA mimic transfection	Validation screening and removal of false positives	Polio Type II specific antibody capture ELISA	Poliovirus (PV) and enterovirus 71 (EV71) plaque assays	315660448	RalphTrippLab_Poliovirus_EV71_miRNA_Dataset1	NCBI PubChem BioAssay	1224906	https://pubchem.ncbi.nlm.nih.gov/bioassay/1224906	MI0000743	EV71 and poliovirus
HEp-2 cell	Primary screening and miRNA mimic transfection	Validation screening and removal of false positives	Polio Type II specific antibody capture ELISA	Poliovirus (PV) and enterovirus 71 (EV71) plaque assays	315660449	RalphTrippLab_Poliovirus_EV71_miRNA_Dataset1	NCBI PubChem BioAssay	1224906	https://pubchem.ncbi.nlm.nih.gov/bioassay/1224906	MI0003654	EV71 and poliovirus
HEp-2 cell	Primary screening and miRNA mimic transfection	Validation screening and removal of false positives	Polio Type II specific antibody capture ELISA	Poliovirus (PV) and enterovirus 71 (EV71) plaque assays	315660450	RalphTrippLab_Poliovirus_EV71_miRNA_Dataset1	NCBI PubChem BioAssay	1224906	https://pubchem.ncbi.nlm.nih.gov/bioassay/1224906	MI0003611	EV71 and poliovirus
HEp-2 cell	Primary screening and miRNA mimic transfection	Validation screening and removal of false positives	Polio Type II specific antibody capture ELISA	Poliovirus (PV) and enterovirus 71 (EV71) plaque assays	315660451	RalphTrippLab_Poliovirus_EV71_miRNA_Dataset1	NCBI PubChem BioAssay	1224906	https://pubchem.ncbi.nlm.nih.gov/bioassay/1224906	MI0000483	EV71 and poliovirus
HEp-2 cell	Primary screening and miRNA mimic transfection	Validation screening and removal of false positives	Polio Type II specific antibody capture ELISA	Poliovirus (PV) and enterovirus 71 (EV71) plaque assays	315660452	RalphTrippLab_Poliovirus_EV71_miRNA_Dataset1	NCBI PubChem BioAssay	1224906	https://pubchem.ncbi.nlm.nih.gov/bioassay/1224906	MI0006358	EV71 and poliovirus
HEp-2 cell	Primary screening and miRNA mimic transfection	Validation screening and removal of false positives	Polio Type II specific antibody capture ELISA	Poliovirus (PV) and enterovirus 71 (EV71) plaque assays	315660453	RalphTrippLab_Poliovirus_EV71_miRNA_Dataset1	NCBI PubChem BioAssay	1224906	https://pubchem.ncbi.nlm.nih.gov/bioassay/1224906	MI0005560	EV71 and poliovirus
HEp-2 cell	Primary screening and miRNA mimic transfection	Validation screening and removal of false positives	Polio Type II specific antibody capture ELISA	Poliovirus (PV) and enterovirus 71 (EV71) plaque assays	315660454	RalphTrippLab_Poliovirus_EV71_miRNA_Dataset1	NCBI PubChem BioAssay	1224906	https://pubchem.ncbi.nlm.nih.gov/bioassay/1224906	MIMAT0018106	EV71 and poliovirus
HEp-2 cell	Primary screening and miRNA mimic transfection	Validation screening and removal of false positives	Polio Type II specific antibody capture ELISA	Poliovirus (PV) and enterovirus 71 (EV71) plaque assays	315660455	RalphTrippLab_Poliovirus_EV71_miRNA_Dataset1	NCBI PubChem BioAssay	1224906	https://pubchem.ncbi.nlm.nih.gov/bioassay/1224906	MI0000069	EV71 and poliovirus
HEp-2 cell	Primary screening and miRNA mimic transfection	Validation screening and removal of false positives	Polio Type II specific antibody capture ELISA	Poliovirus (PV) and enterovirus 71 (EV71) plaque assays	315660456	RalphTrippLab_Poliovirus_EV71_miRNA_Dataset1	NCBI PubChem BioAssay	1224906	https://pubchem.ncbi.nlm.nih.gov/bioassay/1224906	MI0014226	EV71 and poliovirus
HEp-2 cell	Primary screening and miRNA mimic transfection	Validation screening and removal of false positives	Polio Type II specific antibody capture ELISA	Poliovirus (PV) and enterovirus 71 (EV71) plaque assays	315660457	RalphTrippLab_Poliovirus_EV71_miRNA_Dataset1	NCBI PubChem BioAssay	1224906	https://pubchem.ncbi.nlm.nih.gov/bioassay/1224906	MI0000735	EV71 and poliovirus
HEp-2 cell	Primary screening and miRNA mimic transfection	Validation screening and removal of false positives	Polio Type II specific antibody capture ELISA	Poliovirus (PV) and enterovirus 71 (EV71) plaque assays	315660458	RalphTrippLab_Poliovirus_EV71_miRNA_Dataset1	NCBI PubChem BioAssay	1224906	https://pubchem.ncbi.nlm.nih.gov/bioassay/1224906	MI0016685	EV71 and poliovirus
HEp-2 cell	Primary screening and miRNA mimic transfection	Validation screening and removal of false positives	Polio Type II specific antibody capture ELISA	Poliovirus (PV) and enterovirus 71 (EV71) plaque assays	315660459	RalphTrippLab_Poliovirus_EV71_miRNA_Dataset1	NCBI PubChem BioAssay	1224906	https://pubchem.ncbi.nlm.nih.gov/bioassay/1224906	MI0006349	EV71 and poliovirus
HEp-2 cell	Primary screening and miRNA mimic transfection	Validation screening and removal of false positives	Polio Type II specific antibody capture ELISA	Poliovirus (PV) and enterovirus 71 (EV71) plaque assays	315660460	RalphTrippLab_Poliovirus_EV71_miRNA_Dataset1	NCBI PubChem BioAssay	1224906	https://pubchem.ncbi.nlm.nih.gov/bioassay/1224906	MIMAT0018075	EV71 and poliovirus
HEp-2 cell	Primary screening and miRNA mimic transfection	Validation screening and removal of false positives	Polio Type II specific antibody capture ELISA	Poliovirus (PV) and enterovirus 71 (EV71) plaque assays	315660461	RalphTrippLab_Poliovirus_EV71_miRNA_Dataset1	NCBI PubChem BioAssay	1224906	https://pubchem.ncbi.nlm.nih.gov/bioassay/1224906	MI0000290	EV71 and poliovirus
HEp-2 cell	Primary screening and miRNA mimic transfection	Validation screening and removal of false positives	Polio Type II specific antibody capture ELISA	Poliovirus (PV) and enterovirus 71 (EV71) plaque assays	315660462	RalphTrippLab_Poliovirus_EV71_miRNA_Dataset1	NCBI PubChem BioAssay	1224906	https://pubchem.ncbi.nlm.nih.gov/bioassay/1224906	MI0000083	EV71 and poliovirus
HEp-2 cell	Primary screening and miRNA mimic transfection	Validation screening and removal of false positives	Polio Type II specific antibody capture ELISA	Poliovirus (PV) and enterovirus 71 (EV71) plaque assays	315660463	RalphTrippLab_Poliovirus_EV71_miRNA_Dataset1	NCBI PubChem BioAssay	1224906	https://pubchem.ncbi.nlm.nih.gov/bioassay/1224906	MIMAT0016896	EV71 and poliovirus
HEp-2 cell	Primary screening and miRNA mimic transfection	Validation screening and removal of false positives	Polio Type II specific antibody capture ELISA	Poliovirus (PV) and enterovirus 71 (EV71) plaque assays	315660464	RalphTrippLab_Poliovirus_EV71_miRNA_Dataset1	NCBI PubChem BioAssay	1224906	https://pubchem.ncbi.nlm.nih.gov/bioassay/1224906	MI0005715	EV71 and poliovirus
HEp-2 cell	Primary screening and miRNA mimic transfection	Validation screening and removal of false positives	Polio Type II specific antibody capture ELISA	Poliovirus (PV) and enterovirus 71 (EV71) plaque assays	315660465	RalphTrippLab_Poliovirus_EV71_miRNA_Dataset1	NCBI PubChem BioAssay	1224906	https://pubchem.ncbi.nlm.nih.gov/bioassay/1224906	MI0000107	EV71 and poliovirus
HEp-2 cell	Primary screening and miRNA mimic transfection	Validation screening and removal of false positives	Polio Type II specific antibody capture ELISA	Poliovirus (PV) and enterovirus 71 (EV71) plaque assays	315660466	RalphTrippLab_Poliovirus_EV71_miRNA_Dataset1	NCBI PubChem BioAssay	1224906	https://pubchem.ncbi.nlm.nih.gov/bioassay/1224906	MI0000809	EV71 and poliovirus
HEp-2 cell	Primary screening and miRNA mimic transfection	Validation screening and removal of false positives	Polio Type II specific antibody capture ELISA	Poliovirus (PV) and enterovirus 71 (EV71) plaque assays	315660467	RalphTrippLab_Poliovirus_EV71_miRNA_Dataset1	NCBI PubChem BioAssay	1224906	https://pubchem.ncbi.nlm.nih.gov/bioassay/1224906	MI0003612	EV71 and poliovirus
HEp-2 cell	Primary screening and miRNA mimic transfection	Validation screening and removal of false positives	Polio Type II specific antibody capture ELISA	Poliovirus (PV) and enterovirus 71 (EV71) plaque assays	315660468	RalphTrippLab_Poliovirus_EV71_miRNA_Dataset1	NCBI PubChem BioAssay	1224906	https://pubchem.ncbi.nlm.nih.gov/bioassay/1224906	MI0010488	EV71 and poliovirus
HEp-2 cell	Primary screening and miRNA mimic transfection	Validation screening and removal of false positives	Polio Type II specific antibody capture ELISA	Poliovirus (PV) and enterovirus 71 (EV71) plaque assays	315660469	RalphTrippLab_Poliovirus_EV71_miRNA_Dataset1	NCBI PubChem BioAssay	1224906	https://pubchem.ncbi.nlm.nih.gov/bioassay/1224906	MI0005541	EV71 and poliovirus
HEp-2 cell	Primary screening and miRNA mimic transfection	Validation screening and removal of false positives	Polio Type II specific antibody capture ELISA	Poliovirus (PV) and enterovirus 71 (EV71) plaque assays	315660470	RalphTrippLab_Poliovirus_EV71_miRNA_Dataset1	NCBI PubChem BioAssay	1224906	https://pubchem.ncbi.nlm.nih.gov/bioassay/1224906	MI0003669	EV71 and poliovirus
HEp-2 cell	Primary screening and miRNA mimic transfection	Validation screening and removal of false positives	Polio Type II specific antibody capture ELISA	Poliovirus (PV) and enterovirus 71 (EV71) plaque assays	315660471	RalphTrippLab_Poliovirus_EV71_miRNA_Dataset1	NCBI PubChem BioAssay	1224906	https://pubchem.ncbi.nlm.nih.gov/bioassay/1224906	MIMAT0012735	EV71 and poliovirus
HEp-2 cell	Primary screening and miRNA mimic transfection	Validation screening and removal of false positives	Polio Type II specific antibody capture ELISA	Poliovirus (PV) and enterovirus 71 (EV71) plaque assays	315660472	RalphTrippLab_Poliovirus_EV71_miRNA_Dataset1	NCBI PubChem BioAssay	1224906	https://pubchem.ncbi.nlm.nih.gov/bioassay/1224906	MI0000439	EV71 and poliovirus
HEp-2 cell	Primary screening and miRNA mimic transfection	Validation screening and removal of false positives	Polio Type II specific antibody capture ELISA	Poliovirus (PV) and enterovirus 71 (EV71) plaque assays	315660473	RalphTrippLab_Poliovirus_EV71_miRNA_Dataset1	NCBI PubChem BioAssay	1224906	https://pubchem.ncbi.nlm.nih.gov/bioassay/1224906	MI0005758	EV71 and poliovirus
HEp-2 cell	Primary screening and miRNA mimic transfection	Validation screening and removal of false positives	Polio Type II specific antibody capture ELISA	Poliovirus (PV) and enterovirus 71 (EV71) plaque assays	315660474	RalphTrippLab_Poliovirus_EV71_miRNA_Dataset1	NCBI PubChem BioAssay	1224906	https://pubchem.ncbi.nlm.nih.gov/bioassay/1224906	MI0000434	EV71 and poliovirus
HEp-2 cell	Primary screening and miRNA mimic transfection	Validation screening and removal of false positives	Polio Type II specific antibody capture ELISA	Poliovirus (PV) and enterovirus 71 (EV71) plaque assays	315660475	RalphTrippLab_Poliovirus_EV71_miRNA_Dataset1	NCBI PubChem BioAssay	1224906	https://pubchem.ncbi.nlm.nih.gov/bioassay/1224906	MI0003760	EV71 and poliovirus
HEp-2 cell	Primary screening and miRNA mimic transfection	Validation screening and removal of false positives	Polio Type II specific antibody capture ELISA	Poliovirus (PV) and enterovirus 71 (EV71) plaque assays	315660476	RalphTrippLab_Poliovirus_EV71_miRNA_Dataset1	NCBI PubChem BioAssay	1224906	https://pubchem.ncbi.nlm.nih.gov/bioassay/1224906	MI0016006	EV71 and poliovirus
HEp-2 cell	Primary screening and miRNA mimic transfection	Validation screening and removal of false positives	Polio Type II specific antibody capture ELISA	Poliovirus (PV) and enterovirus 71 (EV71) plaque assays	315660477	RalphTrippLab_Poliovirus_EV71_miRNA_Dataset1	NCBI PubChem BioAssay	1224906	https://pubchem.ncbi.nlm.nih.gov/bioassay/1224906	MI0003183	EV71 and poliovirus
HEp-2 cell	Primary screening and miRNA mimic transfection	Validation screening and removal of false positives	Polio Type II specific antibody capture ELISA	Poliovirus (PV) and enterovirus 71 (EV71) plaque assays	315660478	RalphTrippLab_Poliovirus_EV71_miRNA_Dataset1	NCBI PubChem BioAssay	1224906	https://pubchem.ncbi.nlm.nih.gov/bioassay/1224906	MI0014143	EV71 and poliovirus
HEp-2 cell	Primary screening and miRNA mimic transfection	Validation screening and removal of false positives	Polio Type II specific antibody capture ELISA	Poliovirus (PV) and enterovirus 71 (EV71) plaque assays	315660479	RalphTrippLab_Poliovirus_EV71_miRNA_Dataset1	NCBI PubChem BioAssay	1224906	https://pubchem.ncbi.nlm.nih.gov/bioassay/1224906	MI0003186	EV71 and poliovirus
HEp-2 cell	Primary screening and miRNA mimic transfection	Validation screening and removal of false positives	Polio Type II specific antibody capture ELISA	Poliovirus (PV) and enterovirus 71 (EV71) plaque assays	315660480	RalphTrippLab_Poliovirus_EV71_miRNA_Dataset1	NCBI PubChem BioAssay	1224906	https://pubchem.ncbi.nlm.nih.gov/bioassay/1224906	MI0000772	EV71 and poliovirus
HEp-2 cell	Primary screening and miRNA mimic transfection	Validation screening and removal of false positives	Polio Type II specific antibody capture ELISA	Poliovirus (PV) and enterovirus 71 (EV71) plaque assays	315660481	RalphTrippLab_Poliovirus_EV71_miRNA_Dataset1	NCBI PubChem BioAssay	1224906	https://pubchem.ncbi.nlm.nih.gov/bioassay/1224906	MI0000300	EV71 and poliovirus
HEp-2 cell	Primary screening and miRNA mimic transfection	Validation screening and removal of false positives	Polio Type II specific antibody capture ELISA	Poliovirus (PV) and enterovirus 71 (EV71) plaque assays	315660482	RalphTrippLab_Poliovirus_EV71_miRNA_Dataset1	NCBI PubChem BioAssay	1224906	https://pubchem.ncbi.nlm.nih.gov/bioassay/1224906	MIMAT0015038	EV71 and poliovirus
HEp-2 cell	Primary screening and miRNA mimic transfection	Validation screening and removal of false positives	Polio Type II specific antibody capture ELISA	Poliovirus (PV) and enterovirus 71 (EV71) plaque assays	315660483	RalphTrippLab_Poliovirus_EV71_miRNA_Dataset1	NCBI PubChem BioAssay	1224906	https://pubchem.ncbi.nlm.nih.gov/bioassay/1224906	MI0000477	EV71 and poliovirus
HEp-2 cell	Primary screening and miRNA mimic transfection	Validation screening and removal of false positives	Polio Type II specific antibody capture ELISA	Poliovirus (PV) and enterovirus 71 (EV71) plaque assays	315660484	RalphTrippLab_Poliovirus_EV71_miRNA_Dataset1	NCBI PubChem BioAssay	1224906	https://pubchem.ncbi.nlm.nih.gov/bioassay/1224906	MI0000469	EV71 and poliovirus
HEp-2 cell	Primary screening and miRNA mimic transfection	Validation screening and removal of false positives	Polio Type II specific antibody capture ELISA	Poliovirus (PV) and enterovirus 71 (EV71) plaque assays	315660485	RalphTrippLab_Poliovirus_EV71_miRNA_Dataset1	NCBI PubChem BioAssay	1224906	https://pubchem.ncbi.nlm.nih.gov/bioassay/1224906	MI0001448	EV71 and poliovirus
HEp-2 cell	Primary screening and miRNA mimic transfection	Validation screening and removal of false positives	Polio Type II specific antibody capture ELISA	Poliovirus (PV) and enterovirus 71 (EV71) plaque assays	315660486	RalphTrippLab_Poliovirus_EV71_miRNA_Dataset1	NCBI PubChem BioAssay	1224906	https://pubchem.ncbi.nlm.nih.gov/bioassay/1224906	MI0000490	EV71 and poliovirus
HEp-2 cell	Primary screening and miRNA mimic transfection	Validation screening and removal of false positives	Polio Type II specific antibody capture ELISA	Poliovirus (PV) and enterovirus 71 (EV71) plaque assays	315660487	RalphTrippLab_Poliovirus_EV71_miRNA_Dataset1	NCBI PubChem BioAssay	1224906	https://pubchem.ncbi.nlm.nih.gov/bioassay/1224906	MI0000100	EV71 and poliovirus
HEp-2 cell	Primary screening and miRNA mimic transfection	Validation screening and removal of false positives	Polio Type II specific antibody capture ELISA	Poliovirus (PV) and enterovirus 71 (EV71) plaque assays	315660488	RalphTrippLab_Poliovirus_EV71_miRNA_Dataset1	NCBI PubChem BioAssay	1224906	https://pubchem.ncbi.nlm.nih.gov/bioassay/1224906	MI0000773	EV71 and poliovirus
HEp-2 cell	Primary screening and miRNA mimic transfection	Validation screening and removal of false positives	Polio Type II specific antibody capture ELISA	Poliovirus (PV) and enterovirus 71 (EV71) plaque assays	315660489	RalphTrippLab_Poliovirus_EV71_miRNA_Dataset1	NCBI PubChem BioAssay	1224906	https://pubchem.ncbi.nlm.nih.gov/bioassay/1224906	MI0000286	EV71 and poliovirus
HEp-2 cell	Primary screening and miRNA mimic transfection	Validation screening and removal of false positives	Polio Type II specific antibody capture ELISA	Poliovirus (PV) and enterovirus 71 (EV71) plaque assays	315660490	RalphTrippLab_Poliovirus_EV71_miRNA_Dataset1	NCBI PubChem BioAssay	1224906	https://pubchem.ncbi.nlm.nih.gov/bioassay/1224906	MI0002470	EV71 and poliovirus
HEp-2 cell	Primary screening and miRNA mimic transfection	Validation screening and removal of false positives	Polio Type II specific antibody capture ELISA	Poliovirus (PV) and enterovirus 71 (EV71) plaque assays	315660491	RalphTrippLab_Poliovirus_EV71_miRNA_Dataset1	NCBI PubChem BioAssay	1224906	https://pubchem.ncbi.nlm.nih.gov/bioassay/1224906	MI0003666	EV71 and poliovirus
HEp-2 cell	Primary screening and miRNA mimic transfection	Validation screening and removal of false positives	Polio Type II specific antibody capture ELISA	Poliovirus (PV) and enterovirus 71 (EV71) plaque assays	315660492	RalphTrippLab_Poliovirus_EV71_miRNA_Dataset1	NCBI PubChem BioAssay	1224906	https://pubchem.ncbi.nlm.nih.gov/bioassay/1224906	MI0003906	EV71 and poliovirus
HEp-2 cell	Primary screening and miRNA mimic transfection	Validation screening and removal of false positives	Polio Type II specific antibody capture ELISA	Poliovirus (PV) and enterovirus 71 (EV71) plaque assays	315660493	RalphTrippLab_Poliovirus_EV71_miRNA_Dataset1	NCBI PubChem BioAssay	1224906	https://pubchem.ncbi.nlm.nih.gov/bioassay/1224906	MI0003174	EV71 and poliovirus
HEp-2 cell	Primary screening and miRNA mimic transfection	Validation screening and removal of false positives	Polio Type II specific antibody capture ELISA	Poliovirus (PV) and enterovirus 71 (EV71) plaque assays	315660494	RalphTrippLab_Poliovirus_EV71_miRNA_Dataset1	NCBI PubChem BioAssay	1224906	https://pubchem.ncbi.nlm.nih.gov/bioassay/1224906	MI0000114	EV71 and poliovirus
HEp-2 cell	Primary screening and miRNA mimic transfection	Validation screening and removal of false positives	Polio Type II specific antibody capture ELISA	Poliovirus (PV) and enterovirus 71 (EV71) plaque assays	315660495	RalphTrippLab_Poliovirus_EV71_miRNA_Dataset1	NCBI PubChem BioAssay	1224906	https://pubchem.ncbi.nlm.nih.gov/bioassay/1224906	MI0000776	EV71 and poliovirus
HEp-2 cell	Primary screening and miRNA mimic transfection	Validation screening and removal of false positives	Polio Type II specific antibody capture ELISA	Poliovirus (PV) and enterovirus 71 (EV71) plaque assays	315660496	RalphTrippLab_Poliovirus_EV71_miRNA_Dataset1	NCBI PubChem BioAssay	1224906	https://pubchem.ncbi.nlm.nih.gov/bioassay/1224906	MI0003582	EV71 and poliovirus
HEp-2 cell	Primary screening and miRNA mimic transfection	Validation screening and removal of false positives	Polio Type II specific antibody capture ELISA	Poliovirus (PV) and enterovirus 71 (EV71) plaque assays	315660497	RalphTrippLab_Poliovirus_EV71_miRNA_Dataset1	NCBI PubChem BioAssay	1224906	https://pubchem.ncbi.nlm.nih.gov/bioassay/1224906	MIMAT0016913	EV71 and poliovirus
HEp-2 cell	Primary screening and miRNA mimic transfection	Validation screening and removal of false positives	Polio Type II specific antibody capture ELISA	Poliovirus (PV) and enterovirus 71 (EV71) plaque assays	315660498	RalphTrippLab_Poliovirus_EV71_miRNA_Dataset1	NCBI PubChem BioAssay	1224906	https://pubchem.ncbi.nlm.nih.gov/bioassay/1224906	MI0000443	EV71 and poliovirus
HEp-2 cell	Primary screening and miRNA mimic transfection	Validation screening and removal of false positives	Polio Type II specific antibody capture ELISA	Poliovirus (PV) and enterovirus 71 (EV71) plaque assays	315660499	RalphTrippLab_Poliovirus_EV71_miRNA_Dataset1	NCBI PubChem BioAssay	1224906	https://pubchem.ncbi.nlm.nih.gov/bioassay/1224906	MI0000743	EV71 and poliovirus
HEp-2 cell	Primary screening and miRNA mimic transfection	Validation screening and removal of false positives	Polio Type II specific antibody capture ELISA	Poliovirus (PV) and enterovirus 71 (EV71) plaque assays	315660500	RalphTrippLab_Poliovirus_EV71_miRNA_Dataset1	NCBI PubChem BioAssay	1224906	https://pubchem.ncbi.nlm.nih.gov/bioassay/1224906	MI0000088	EV71 and poliovirus
HEp-2 cell	Primary screening and miRNA mimic transfection	Validation screening and removal of false positives	Polio Type II specific antibody capture ELISA	Poliovirus (PV) and enterovirus 71 (EV71) plaque assays	315660501	RalphTrippLab_Poliovirus_EV71_miRNA_Dataset1	NCBI PubChem BioAssay	1224906	https://pubchem.ncbi.nlm.nih.gov/bioassay/1224906	MI0003123	EV71 and poliovirus
HEp-2 cell	Primary screening and miRNA mimic transfection	Validation screening and removal of false positives	Polio Type II specific antibody capture ELISA	Poliovirus (PV) and enterovirus 71 (EV71) plaque assays	315660502	RalphTrippLab_Poliovirus_EV71_miRNA_Dataset1	NCBI PubChem BioAssay	1224906	https://pubchem.ncbi.nlm.nih.gov/bioassay/1224906	MI0006334	EV71 and poliovirus
HEp-2 cell	Primary screening and miRNA mimic transfection	Validation screening and removal of false positives	Polio Type II specific antibody capture ELISA	Poliovirus (PV) and enterovirus 71 (EV71) plaque assays	315660503	RalphTrippLab_Poliovirus_EV71_miRNA_Dataset1	NCBI PubChem BioAssay	1224906	https://pubchem.ncbi.nlm.nih.gov/bioassay/1224906	MI0000487	EV71 and poliovirus
HEp-2 cell	Primary screening and miRNA mimic transfection	Validation screening and removal of false positives	Polio Type II specific antibody capture ELISA	Poliovirus (PV) and enterovirus 71 (EV71) plaque assays	315660504	RalphTrippLab_Poliovirus_EV71_miRNA_Dataset1	NCBI PubChem BioAssay	1224906	https://pubchem.ncbi.nlm.nih.gov/bioassay/1224906	MI0016090	EV71 and poliovirus
HEp-2 cell	Primary screening and miRNA mimic transfection	Validation screening and removal of false positives	Polio Type II specific antibody capture ELISA	Poliovirus (PV) and enterovirus 71 (EV71) plaque assays	315660505	RalphTrippLab_Poliovirus_EV71_miRNA_Dataset1	NCBI PubChem BioAssay	1224906	https://pubchem.ncbi.nlm.nih.gov/bioassay/1224906	MI0000466	EV71 and poliovirus
HEp-2 cell	Primary screening and miRNA mimic transfection	Validation screening and removal of false positives	Polio Type II specific antibody capture ELISA	Poliovirus (PV) and enterovirus 71 (EV71) plaque assays	315660506	RalphTrippLab_Poliovirus_EV71_miRNA_Dataset1	NCBI PubChem BioAssay	1224906	https://pubchem.ncbi.nlm.nih.gov/bioassay/1224906	MI0000811	EV71 and poliovirus
HEp-2 cell	Primary screening and miRNA mimic transfection	Validation screening and removal of false positives	Polio Type II specific antibody capture ELISA	Poliovirus (PV) and enterovirus 71 (EV71) plaque assays	315660507	RalphTrippLab_Poliovirus_EV71_miRNA_Dataset1	NCBI PubChem BioAssay	1224906	https://pubchem.ncbi.nlm.nih.gov/bioassay/1224906	MI0003126	EV71 and poliovirus
HEp-2 cell	Primary screening and miRNA mimic transfection	Validation screening and removal of false positives	Polio Type II specific antibody capture ELISA	Poliovirus (PV) and enterovirus 71 (EV71) plaque assays	315660509	RalphTrippLab_Poliovirus_EV71_miRNA_Dataset1	NCBI PubChem BioAssay	1224906	https://pubchem.ncbi.nlm.nih.gov/bioassay/1224906	MIMAT0015039	EV71 and poliovirus
HEp-2 cell	Primary screening and miRNA mimic transfection	Validation screening and removal of false positives	Polio Type II specific antibody capture ELISA	Poliovirus (PV) and enterovirus 71 (EV71) plaque assays	315660510	RalphTrippLab_Poliovirus_EV71_miRNA_Dataset1	NCBI PubChem BioAssay	1224906	https://pubchem.ncbi.nlm.nih.gov/bioassay/1224906	MI0015903	EV71 and poliovirus
HEp-2 cell	Primary screening and miRNA mimic transfection	Validation screening and removal of false positives	Polio Type II specific antibody capture ELISA	Poliovirus (PV) and enterovirus 71 (EV71) plaque assays	315660511	RalphTrippLab_Poliovirus_EV71_miRNA_Dataset1	NCBI PubChem BioAssay	1224906	https://pubchem.ncbi.nlm.nih.gov/bioassay/1224906	MI0005761	EV71 and poliovirus
HEp-2 cell	Primary screening and miRNA mimic transfection	Validation screening and removal of false positives	Polio Type II specific antibody capture ELISA	Poliovirus (PV) and enterovirus 71 (EV71) plaque assays	315660512	RalphTrippLab_Poliovirus_EV71_miRNA_Dataset1	NCBI PubChem BioAssay	1224906	https://pubchem.ncbi.nlm.nih.gov/bioassay/1224906	MI0005525	EV71 and poliovirus
HEp-2 cell	Primary screening and miRNA mimic transfection	Validation screening and removal of false positives	Polio Type II specific antibody capture ELISA	Poliovirus (PV) and enterovirus 71 (EV71) plaque assays	315660513	RalphTrippLab_Poliovirus_EV71_miRNA_Dataset1	NCBI PubChem BioAssay	1224906	https://pubchem.ncbi.nlm.nih.gov/bioassay/1224906	MI0000764	EV71 and poliovirus
HEp-2 cell	Primary screening and miRNA mimic transfection	Validation screening and removal of false positives	Polio Type II specific antibody capture ELISA	Poliovirus (PV) and enterovirus 71 (EV71) plaque assays	315660514	RalphTrippLab_Poliovirus_EV71_miRNA_Dataset1	NCBI PubChem BioAssay	1224906	https://pubchem.ncbi.nlm.nih.gov/bioassay/1224906	MI0014228	EV71 and poliovirus
HEp-2 cell	Primary screening and miRNA mimic transfection	Validation screening and removal of false positives	Polio Type II specific antibody capture ELISA	Poliovirus (PV) and enterovirus 71 (EV71) plaque assays	315660515	RalphTrippLab_Poliovirus_EV71_miRNA_Dataset1	NCBI PubChem BioAssay	1224906	https://pubchem.ncbi.nlm.nih.gov/bioassay/1224906	MI0014169	EV71 and poliovirus
HEp-2 cell	Primary screening and miRNA mimic transfection	Validation screening and removal of false positives	Polio Type II specific antibody capture ELISA	Poliovirus (PV) and enterovirus 71 (EV71) plaque assays	315660516	RalphTrippLab_Poliovirus_EV71_miRNA_Dataset1	NCBI PubChem BioAssay	1224906	https://pubchem.ncbi.nlm.nih.gov/bioassay/1224906	MIMAT0017988	EV71 and poliovirus
HEp-2 cell	Primary screening and miRNA mimic transfection	Validation screening and removal of false positives	Polio Type II specific antibody capture ELISA	Poliovirus (PV) and enterovirus 71 (EV71) plaque assays	315660517	RalphTrippLab_Poliovirus_EV71_miRNA_Dataset1	NCBI PubChem BioAssay	1224906	https://pubchem.ncbi.nlm.nih.gov/bioassay/1224906	MI0003653	EV71 and poliovirus
HEp-2 cell	Primary screening and miRNA mimic transfection	Validation screening and removal of false positives	Polio Type II specific antibody capture ELISA	Poliovirus (PV) and enterovirus 71 (EV71) plaque assays	315660518	RalphTrippLab_Poliovirus_EV71_miRNA_Dataset1	NCBI PubChem BioAssay	1224906	https://pubchem.ncbi.nlm.nih.gov/bioassay/1224906	MIMAT0016905	EV71 and poliovirus
HEp-2 cell	Primary screening and miRNA mimic transfection	Validation screening and removal of false positives	Polio Type II specific antibody capture ELISA	Poliovirus (PV) and enterovirus 71 (EV71) plaque assays	315660519	RalphTrippLab_Poliovirus_EV71_miRNA_Dataset1	NCBI PubChem BioAssay	1224906	https://pubchem.ncbi.nlm.nih.gov/bioassay/1224906	MIMAT0016893	EV71 and poliovirus
HEp-2 cell	Primary screening and miRNA mimic transfection	Validation screening and removal of false positives	Polio Type II specific antibody capture ELISA	Poliovirus (PV) and enterovirus 71 (EV71) plaque assays	315660520	RalphTrippLab_Poliovirus_EV71_miRNA_Dataset1	NCBI PubChem BioAssay	1224906	https://pubchem.ncbi.nlm.nih.gov/bioassay/1224906	MI0005542	EV71 and poliovirus
HEp-2 cell	Primary screening and miRNA mimic transfection	Validation screening and removal of false positives	Polio Type II specific antibody capture ELISA	Poliovirus (PV) and enterovirus 71 (EV71) plaque assays	315660521	RalphTrippLab_Poliovirus_EV71_miRNA_Dataset1	NCBI PubChem BioAssay	1224906	https://pubchem.ncbi.nlm.nih.gov/bioassay/1224906	MI0016684	EV71 and poliovirus
HEp-2 cell	Primary screening and miRNA mimic transfection	Validation screening and removal of false positives	Polio Type II specific antibody capture ELISA	Poliovirus (PV) and enterovirus 71 (EV71) plaque assays	315660522	RalphTrippLab_Poliovirus_EV71_miRNA_Dataset1	NCBI PubChem BioAssay	1224906	https://pubchem.ncbi.nlm.nih.gov/bioassay/1224906	MI0003556	EV71 and poliovirus
HEp-2 cell	Primary screening and miRNA mimic transfection	Validation screening and removal of false positives	Polio Type II specific antibody capture ELISA	Poliovirus (PV) and enterovirus 71 (EV71) plaque assays	315660523	RalphTrippLab_Poliovirus_EV71_miRNA_Dataset1	NCBI PubChem BioAssay	1224906	https://pubchem.ncbi.nlm.nih.gov/bioassay/1224906	MI0000785	EV71 and poliovirus
HEp-2 cell	Primary screening and miRNA mimic transfection	Validation screening and removal of false positives	Polio Type II specific antibody capture ELISA	Poliovirus (PV) and enterovirus 71 (EV71) plaque assays	315660524	RalphTrippLab_Poliovirus_EV71_miRNA_Dataset1	NCBI PubChem BioAssay	1224906	https://pubchem.ncbi.nlm.nih.gov/bioassay/1224906	MI0003577	EV71 and poliovirus
HEp-2 cell	Primary screening and miRNA mimic transfection	Validation screening and removal of false positives	Polio Type II specific antibody capture ELISA	Poliovirus (PV) and enterovirus 71 (EV71) plaque assays	315660525	RalphTrippLab_Poliovirus_EV71_miRNA_Dataset1	NCBI PubChem BioAssay	1224906	https://pubchem.ncbi.nlm.nih.gov/bioassay/1224906	MI0005768	EV71 and poliovirus
HEp-2 cell	Primary screening and miRNA mimic transfection	Validation screening and removal of false positives	Polio Type II specific antibody capture ELISA	Poliovirus (PV) and enterovirus 71 (EV71) plaque assays	315660526	RalphTrippLab_Poliovirus_EV71_miRNA_Dataset1	NCBI PubChem BioAssay	1224906	https://pubchem.ncbi.nlm.nih.gov/bioassay/1224906	MI0003655	EV71 and poliovirus
HEp-2 cell	Primary screening and miRNA mimic transfection	Validation screening and removal of false positives	Polio Type II specific antibody capture ELISA	Poliovirus (PV) and enterovirus 71 (EV71) plaque assays	315660527	RalphTrippLab_Poliovirus_EV71_miRNA_Dataset1	NCBI PubChem BioAssay	1224906	https://pubchem.ncbi.nlm.nih.gov/bioassay/1224906	MI0000787	EV71 and poliovirus
HEp-2 cell	Primary screening and miRNA mimic transfection	Validation screening and removal of false positives	Polio Type II specific antibody capture ELISA	Poliovirus (PV) and enterovirus 71 (EV71) plaque assays	315660528	RalphTrippLab_Poliovirus_EV71_miRNA_Dataset1	NCBI PubChem BioAssay	1224906	https://pubchem.ncbi.nlm.nih.gov/bioassay/1224906	MI0000262	EV71 and poliovirus
HEp-2 cell	Primary screening and miRNA mimic transfection	Validation screening and removal of false positives	Polio Type II specific antibody capture ELISA	Poliovirus (PV) and enterovirus 71 (EV71) plaque assays	315660529	RalphTrippLab_Poliovirus_EV71_miRNA_Dataset1	NCBI PubChem BioAssay	1224906	https://pubchem.ncbi.nlm.nih.gov/bioassay/1224906	MI0000747	EV71 and poliovirus
HEp-2 cell	Primary screening and miRNA mimic transfection	Validation screening and removal of false positives	Polio Type II specific antibody capture ELISA	Poliovirus (PV) and enterovirus 71 (EV71) plaque assays	315660530	RalphTrippLab_Poliovirus_EV71_miRNA_Dataset1	NCBI PubChem BioAssay	1224906	https://pubchem.ncbi.nlm.nih.gov/bioassay/1224906	MI0000299	EV71 and poliovirus
HEp-2 cell	Primary screening and miRNA mimic transfection	Validation screening and removal of false positives	Polio Type II specific antibody capture ELISA	Poliovirus (PV) and enterovirus 71 (EV71) plaque assays	315660531	RalphTrippLab_Poliovirus_EV71_miRNA_Dataset1	NCBI PubChem BioAssay	1224906	https://pubchem.ncbi.nlm.nih.gov/bioassay/1224906	MI0000266	EV71 and poliovirus
HEp-2 cell	Primary screening and miRNA mimic transfection	Validation screening and removal of false positives	Polio Type II specific antibody capture ELISA	Poliovirus (PV) and enterovirus 71 (EV71) plaque assays	315660532	RalphTrippLab_Poliovirus_EV71_miRNA_Dataset1	NCBI PubChem BioAssay	1224906	https://pubchem.ncbi.nlm.nih.gov/bioassay/1224906	MI0005527	EV71 and poliovirus
HEp-2 cell	Primary screening and miRNA mimic transfection	Validation screening and removal of false positives	Polio Type II specific antibody capture ELISA	Poliovirus (PV) and enterovirus 71 (EV71) plaque assays	315660533	RalphTrippLab_Poliovirus_EV71_miRNA_Dataset1	NCBI PubChem BioAssay	1224906	https://pubchem.ncbi.nlm.nih.gov/bioassay/1224906	MIMAT0015090	EV71 and poliovirus
HEp-2 cell	Primary screening and miRNA mimic transfection	Validation screening and removal of false positives	Polio Type II specific antibody capture ELISA	Poliovirus (PV) and enterovirus 71 (EV71) plaque assays	315660534	RalphTrippLab_Poliovirus_EV71_miRNA_Dataset1	NCBI PubChem BioAssay	1224906	https://pubchem.ncbi.nlm.nih.gov/bioassay/1224906	MIMAT0015077	EV71 and poliovirus
HEp-2 cell	Primary screening and miRNA mimic transfection	Validation screening and removal of false positives	Polio Type II specific antibody capture ELISA	Poliovirus (PV) and enterovirus 71 (EV71) plaque assays	315660535	RalphTrippLab_Poliovirus_EV71_miRNA_Dataset1	NCBI PubChem BioAssay	1224906	https://pubchem.ncbi.nlm.nih.gov/bioassay/1224906	MI0014185	EV71 and poliovirus
HEp-2 cell	Primary screening and miRNA mimic transfection	Validation screening and removal of false positives	Polio Type II specific antibody capture ELISA	Poliovirus (PV) and enterovirus 71 (EV71) plaque assays	315660536	RalphTrippLab_Poliovirus_EV71_miRNA_Dataset1	NCBI PubChem BioAssay	1224906	https://pubchem.ncbi.nlm.nih.gov/bioassay/1224906	MI0000267	EV71 and poliovirus
HEp-2 cell	Primary screening and miRNA mimic transfection	Validation screening and removal of false positives	Polio Type II specific antibody capture ELISA	Poliovirus (PV) and enterovirus 71 (EV71) plaque assays	315660537	RalphTrippLab_Poliovirus_EV71_miRNA_Dataset1	NCBI PubChem BioAssay	1224906	https://pubchem.ncbi.nlm.nih.gov/bioassay/1224906	MI0006403	EV71 and poliovirus
HEp-2 cell	Primary screening and miRNA mimic transfection	Validation screening and removal of false positives	Polio Type II specific antibody capture ELISA	Poliovirus (PV) and enterovirus 71 (EV71) plaque assays	315660538	RalphTrippLab_Poliovirus_EV71_miRNA_Dataset1	NCBI PubChem BioAssay	1224906	https://pubchem.ncbi.nlm.nih.gov/bioassay/1224906	MI0003572	EV71 and poliovirus
HEp-2 cell	Primary screening and miRNA mimic transfection	Validation screening and removal of false positives	Polio Type II specific antibody capture ELISA	Poliovirus (PV) and enterovirus 71 (EV71) plaque assays	315660539	RalphTrippLab_Poliovirus_EV71_miRNA_Dataset1	NCBI PubChem BioAssay	1224906	https://pubchem.ncbi.nlm.nih.gov/bioassay/1224906	MIMAT0015045	EV71 and poliovirus
HEp-2 cell	Primary screening and miRNA mimic transfection	Validation screening and removal of false positives	Polio Type II specific antibody capture ELISA	Poliovirus (PV) and enterovirus 71 (EV71) plaque assays	315660540	RalphTrippLab_Poliovirus_EV71_miRNA_Dataset1	NCBI PubChem BioAssay	1224906	https://pubchem.ncbi.nlm.nih.gov/bioassay/1224906	MI0003683	EV71 and poliovirus
HEp-2 cell	Primary screening and miRNA mimic transfection	Validation screening and removal of false positives	Polio Type II specific antibody capture ELISA	Poliovirus (PV) and enterovirus 71 (EV71) plaque assays	315660541	RalphTrippLab_Poliovirus_EV71_miRNA_Dataset1	NCBI PubChem BioAssay	1224906	https://pubchem.ncbi.nlm.nih.gov/bioassay/1224906	MI0006326	EV71 and poliovirus
HEp-2 cell	Primary screening and miRNA mimic transfection	Validation screening and removal of false positives	Polio Type II specific antibody capture ELISA	Poliovirus (PV) and enterovirus 71 (EV71) plaque assays	315660542	RalphTrippLab_Poliovirus_EV71_miRNA_Dataset1	NCBI PubChem BioAssay	1224906	https://pubchem.ncbi.nlm.nih.gov/bioassay/1224906	MI0003663	EV71 and poliovirus
HEp-2 cell	Primary screening and miRNA mimic transfection	Validation screening and removal of false positives	Polio Type II specific antibody capture ELISA	Poliovirus (PV) and enterovirus 71 (EV71) plaque assays	315660543	RalphTrippLab_Poliovirus_EV71_miRNA_Dataset1	NCBI PubChem BioAssay	1224906	https://pubchem.ncbi.nlm.nih.gov/bioassay/1224906	MI0003132	EV71 and poliovirus
HEp-2 cell	Primary screening and miRNA mimic transfection	Validation screening and removal of false positives	Polio Type II specific antibody capture ELISA	Poliovirus (PV) and enterovirus 71 (EV71) plaque assays	315660544	RalphTrippLab_Poliovirus_EV71_miRNA_Dataset1	NCBI PubChem BioAssay	1224906	https://pubchem.ncbi.nlm.nih.gov/bioassay/1224906	MI0016601	EV71 and poliovirus
HEp-2 cell	Primary screening and miRNA mimic transfection	Validation screening and removal of false positives	Polio Type II specific antibody capture ELISA	Poliovirus (PV) and enterovirus 71 (EV71) plaque assays	315660545	RalphTrippLab_Poliovirus_EV71_miRNA_Dataset1	NCBI PubChem BioAssay	1224906	https://pubchem.ncbi.nlm.nih.gov/bioassay/1224906	MI0003156	EV71 and poliovirus
HEp-2 cell	Primary screening and miRNA mimic transfection	Validation screening and removal of false positives	Polio Type II specific antibody capture ELISA	Poliovirus (PV) and enterovirus 71 (EV71) plaque assays	315660546	RalphTrippLab_Poliovirus_EV71_miRNA_Dataset1	NCBI PubChem BioAssay	1224906	https://pubchem.ncbi.nlm.nih.gov/bioassay/1224906	MI0003559	EV71 and poliovirus
HEp-2 cell	Primary screening and miRNA mimic transfection	Validation screening and removal of false positives	Polio Type II specific antibody capture ELISA	Poliovirus (PV) and enterovirus 71 (EV71) plaque assays	315660547	RalphTrippLab_Poliovirus_EV71_miRNA_Dataset1	NCBI PubChem BioAssay	1224906	https://pubchem.ncbi.nlm.nih.gov/bioassay/1224906	MI0000441	EV71 and poliovirus
HEp-2 cell	Primary screening and miRNA mimic transfection	Validation screening and removal of false positives	Polio Type II specific antibody capture ELISA	Poliovirus (PV) and enterovirus 71 (EV71) plaque assays	315660548	RalphTrippLab_Poliovirus_EV71_miRNA_Dataset1	NCBI PubChem BioAssay	1224906	https://pubchem.ncbi.nlm.nih.gov/bioassay/1224906	MI0006339	EV71 and poliovirus
HEp-2 cell	Primary screening and miRNA mimic transfection	Validation screening and removal of false positives	Polio Type II specific antibody capture ELISA	Poliovirus (PV) and enterovirus 71 (EV71) plaque assays	315660549	RalphTrippLab_Poliovirus_EV71_miRNA_Dataset1	NCBI PubChem BioAssay	1224906	https://pubchem.ncbi.nlm.nih.gov/bioassay/1224906	MIMAT0013802	EV71 and poliovirus
HEp-2 cell	Primary screening and miRNA mimic transfection	Validation screening and removal of false positives	Polio Type II specific antibody capture ELISA	Poliovirus (PV) and enterovirus 71 (EV71) plaque assays	315660550	RalphTrippLab_Poliovirus_EV71_miRNA_Dataset1	NCBI PubChem BioAssay	1224906	https://pubchem.ncbi.nlm.nih.gov/bioassay/1224906	MI0000439	EV71 and poliovirus
HEp-2 cell	Primary screening and miRNA mimic transfection	Validation screening and removal of false positives	Polio Type II specific antibody capture ELISA	Poliovirus (PV) and enterovirus 71 (EV71) plaque assays	315660551	RalphTrippLab_Poliovirus_EV71_miRNA_Dataset1	NCBI PubChem BioAssay	1224906	https://pubchem.ncbi.nlm.nih.gov/bioassay/1224906	MIMAT0018206	EV71 and poliovirus
HEp-2 cell	Primary screening and miRNA mimic transfection	Validation screening and removal of false positives	Polio Type II specific antibody capture ELISA	Poliovirus (PV) and enterovirus 71 (EV71) plaque assays	315660552	RalphTrippLab_Poliovirus_EV71_miRNA_Dataset1	NCBI PubChem BioAssay	1224906	https://pubchem.ncbi.nlm.nih.gov/bioassay/1224906	MI0000807	EV71 and poliovirus
HEp-2 cell	Primary screening and miRNA mimic transfection	Validation screening and removal of false positives	Polio Type II specific antibody capture ELISA	Poliovirus (PV) and enterovirus 71 (EV71) plaque assays	315660553	RalphTrippLab_Poliovirus_EV71_miRNA_Dataset1	NCBI PubChem BioAssay	1224906	https://pubchem.ncbi.nlm.nih.gov/bioassay/1224906	MI0000101	EV71 and poliovirus
HEp-2 cell	Primary screening and miRNA mimic transfection	Validation screening and removal of false positives	Polio Type II specific antibody capture ELISA	Poliovirus (PV) and enterovirus 71 (EV71) plaque assays	315660554	RalphTrippLab_Poliovirus_EV71_miRNA_Dataset1	NCBI PubChem BioAssay	1224906	https://pubchem.ncbi.nlm.nih.gov/bioassay/1224906	MI0006319	EV71 and poliovirus
HEp-2 cell	Primary screening and miRNA mimic transfection	Validation screening and removal of false positives	Polio Type II specific antibody capture ELISA	Poliovirus (PV) and enterovirus 71 (EV71) plaque assays	315660555	RalphTrippLab_Poliovirus_EV71_miRNA_Dataset1	NCBI PubChem BioAssay	1224906	https://pubchem.ncbi.nlm.nih.gov/bioassay/1224906	MI0000749	EV71 and poliovirus
HEp-2 cell	Primary screening and miRNA mimic transfection	Validation screening and removal of false positives	Polio Type II specific antibody capture ELISA	Poliovirus (PV) and enterovirus 71 (EV71) plaque assays	315660556	RalphTrippLab_Poliovirus_EV71_miRNA_Dataset1	NCBI PubChem BioAssay	1224906	https://pubchem.ncbi.nlm.nih.gov/bioassay/1224906	MI0003642	EV71 and poliovirus
HEp-2 cell	Primary screening and miRNA mimic transfection	Validation screening and removal of false positives	Polio Type II specific antibody capture ELISA	Poliovirus (PV) and enterovirus 71 (EV71) plaque assays	315660557	RalphTrippLab_Poliovirus_EV71_miRNA_Dataset1	NCBI PubChem BioAssay	1224906	https://pubchem.ncbi.nlm.nih.gov/bioassay/1224906	MIMAT0016907	EV71 and poliovirus
HEp-2 cell	Primary screening and miRNA mimic transfection	Validation screening and removal of false positives	Polio Type II specific antibody capture ELISA	Poliovirus (PV) and enterovirus 71 (EV71) plaque assays	315660558	RalphTrippLab_Poliovirus_EV71_miRNA_Dataset1	NCBI PubChem BioAssay	1224906	https://pubchem.ncbi.nlm.nih.gov/bioassay/1224906	MIMAT0018190	EV71 and poliovirus
HEp-2 cell	Primary screening and miRNA mimic transfection	Validation screening and removal of false positives	Polio Type II specific antibody capture ELISA	Poliovirus (PV) and enterovirus 71 (EV71) plaque assays	315660559	RalphTrippLab_Poliovirus_EV71_miRNA_Dataset1	NCBI PubChem BioAssay	1224906	https://pubchem.ncbi.nlm.nih.gov/bioassay/1224906	MI0008336	EV71 and poliovirus
HEp-2 cell	Primary screening and miRNA mimic transfection	Validation screening and removal of false positives	Polio Type II specific antibody capture ELISA	Poliovirus (PV) and enterovirus 71 (EV71) plaque assays	315660560	RalphTrippLab_Poliovirus_EV71_miRNA_Dataset1	NCBI PubChem BioAssay	1224906	https://pubchem.ncbi.nlm.nih.gov/bioassay/1224906	MIMAT0016926	EV71 and poliovirus
HEp-2 cell	Primary screening and miRNA mimic transfection	Validation screening and removal of false positives	Polio Type II specific antibody capture ELISA	Poliovirus (PV) and enterovirus 71 (EV71) plaque assays	315660561	RalphTrippLab_Poliovirus_EV71_miRNA_Dataset1	NCBI PubChem BioAssay	1224906	https://pubchem.ncbi.nlm.nih.gov/bioassay/1224906	MI0000271	EV71 and poliovirus
HEp-2 cell	Primary screening and miRNA mimic transfection	Validation screening and removal of false positives	Polio Type II specific antibody capture ELISA	Poliovirus (PV) and enterovirus 71 (EV71) plaque assays	315660562	RalphTrippLab_Poliovirus_EV71_miRNA_Dataset1	NCBI PubChem BioAssay	1224906	https://pubchem.ncbi.nlm.nih.gov/bioassay/1224906	MI0000079	EV71 and poliovirus
HEp-2 cell	Primary screening and miRNA mimic transfection	Validation screening and removal of false positives	Polio Type II specific antibody capture ELISA	Poliovirus (PV) and enterovirus 71 (EV71) plaque assays	315660563	RalphTrippLab_Poliovirus_EV71_miRNA_Dataset1	NCBI PubChem BioAssay	1224906	https://pubchem.ncbi.nlm.nih.gov/bioassay/1224906	MI0003586	EV71 and poliovirus
HEp-2 cell	Primary screening and miRNA mimic transfection	Validation screening and removal of false positives	Polio Type II specific antibody capture ELISA	Poliovirus (PV) and enterovirus 71 (EV71) plaque assays	315660564	RalphTrippLab_Poliovirus_EV71_miRNA_Dataset1	NCBI PubChem BioAssay	1224906	https://pubchem.ncbi.nlm.nih.gov/bioassay/1224906	MI0003618	EV71 and poliovirus
HEp-2 cell	Primary screening and miRNA mimic transfection	Validation screening and removal of false positives	Polio Type II specific antibody capture ELISA	Poliovirus (PV) and enterovirus 71 (EV71) plaque assays	315660565	RalphTrippLab_Poliovirus_EV71_miRNA_Dataset1	NCBI PubChem BioAssay	1224906	https://pubchem.ncbi.nlm.nih.gov/bioassay/1224906	MI0000268	EV71 and poliovirus
HEp-2 cell	Primary screening and miRNA mimic transfection	Validation screening and removal of false positives	Polio Type II specific antibody capture ELISA	Poliovirus (PV) and enterovirus 71 (EV71) plaque assays	315660566	RalphTrippLab_Poliovirus_EV71_miRNA_Dataset1	NCBI PubChem BioAssay	1224906	https://pubchem.ncbi.nlm.nih.gov/bioassay/1224906	MI0003823	EV71 and poliovirus
HEp-2 cell	Primary screening and miRNA mimic transfection	Validation screening and removal of false positives	Polio Type II specific antibody capture ELISA	Poliovirus (PV) and enterovirus 71 (EV71) plaque assays	315660567	RalphTrippLab_Poliovirus_EV71_miRNA_Dataset1	NCBI PubChem BioAssay	1224906	https://pubchem.ncbi.nlm.nih.gov/bioassay/1224906	MIMAT0018087	EV71 and poliovirus
HEp-2 cell	Primary screening and miRNA mimic transfection	Validation screening and removal of false positives	Polio Type II specific antibody capture ELISA	Poliovirus (PV) and enterovirus 71 (EV71) plaque assays	315660568	RalphTrippLab_Poliovirus_EV71_miRNA_Dataset1	NCBI PubChem BioAssay	1224906	https://pubchem.ncbi.nlm.nih.gov/bioassay/1224906	MI0003150	EV71 and poliovirus
HEp-2 cell	Primary screening and miRNA mimic transfection	Validation screening and removal of false positives	Polio Type II specific antibody capture ELISA	Poliovirus (PV) and enterovirus 71 (EV71) plaque assays	315660569	RalphTrippLab_Poliovirus_EV71_miRNA_Dataset1	NCBI PubChem BioAssay	1224906	https://pubchem.ncbi.nlm.nih.gov/bioassay/1224906	MI0003639	EV71 and poliovirus
HEp-2 cell	Primary screening and miRNA mimic transfection	Validation screening and removal of false positives	Polio Type II specific antibody capture ELISA	Poliovirus (PV) and enterovirus 71 (EV71) plaque assays	315660570	RalphTrippLab_Poliovirus_EV71_miRNA_Dataset1	NCBI PubChem BioAssay	1224906	https://pubchem.ncbi.nlm.nih.gov/bioassay/1224906	MIMAT0018199	EV71 and poliovirus
HEp-2 cell	Primary screening and miRNA mimic transfection	Validation screening and removal of false positives	Polio Type II specific antibody capture ELISA	Poliovirus (PV) and enterovirus 71 (EV71) plaque assays	315660571	RalphTrippLab_Poliovirus_EV71_miRNA_Dataset1	NCBI PubChem BioAssay	1224906	https://pubchem.ncbi.nlm.nih.gov/bioassay/1224906	MI0003676	EV71 and poliovirus
HEp-2 cell	Primary screening and miRNA mimic transfection	Validation screening and removal of false positives	Polio Type II specific antibody capture ELISA	Poliovirus (PV) and enterovirus 71 (EV71) plaque assays	315660572	RalphTrippLab_Poliovirus_EV71_miRNA_Dataset1	NCBI PubChem BioAssay	1224906	https://pubchem.ncbi.nlm.nih.gov/bioassay/1224906	MI0000082	EV71 and poliovirus
HEp-2 cell	Primary screening and miRNA mimic transfection	Validation screening and removal of false positives	Polio Type II specific antibody capture ELISA	Poliovirus (PV) and enterovirus 71 (EV71) plaque assays	315660573	RalphTrippLab_Poliovirus_EV71_miRNA_Dataset1	NCBI PubChem BioAssay	1224906	https://pubchem.ncbi.nlm.nih.gov/bioassay/1224906	MIMAT0016921	EV71 and poliovirus
HEp-2 cell	Primary screening and miRNA mimic transfection	Validation screening and removal of false positives	Polio Type II specific antibody capture ELISA	Poliovirus (PV) and enterovirus 71 (EV71) plaque assays	315660574	RalphTrippLab_Poliovirus_EV71_miRNA_Dataset1	NCBI PubChem BioAssay	1224906	https://pubchem.ncbi.nlm.nih.gov/bioassay/1224906	MIMAT0009196	EV71 and poliovirus
HEp-2 cell	Primary screening and miRNA mimic transfection	Validation screening and removal of false positives	Polio Type II specific antibody capture ELISA	Poliovirus (PV) and enterovirus 71 (EV71) plaque assays	315660575	RalphTrippLab_Poliovirus_EV71_miRNA_Dataset1	NCBI PubChem BioAssay	1224906	https://pubchem.ncbi.nlm.nih.gov/bioassay/1224906	MI0000734	EV71 and poliovirus
HEp-2 cell	Primary screening and miRNA mimic transfection	Validation screening and removal of false positives	Polio Type II specific antibody capture ELISA	Poliovirus (PV) and enterovirus 71 (EV71) plaque assays	315660576	RalphTrippLab_Poliovirus_EV71_miRNA_Dataset1	NCBI PubChem BioAssay	1224906	https://pubchem.ncbi.nlm.nih.gov/bioassay/1224906	MI0000745	EV71 and poliovirus
HEp-2 cell	Primary screening and miRNA mimic transfection	Validation screening and removal of false positives	Polio Type II specific antibody capture ELISA	Poliovirus (PV) and enterovirus 71 (EV71) plaque assays	315660578	RalphTrippLab_Poliovirus_EV71_miRNA_Dataset1	NCBI PubChem BioAssay	1224906	https://pubchem.ncbi.nlm.nih.gov/bioassay/1224906	MI0009984	EV71 and poliovirus
HEp-2 cell	Primary screening and miRNA mimic transfection	Validation screening and removal of false positives	Polio Type II specific antibody capture ELISA	Poliovirus (PV) and enterovirus 71 (EV71) plaque assays	315660579	RalphTrippLab_Poliovirus_EV71_miRNA_Dataset1	NCBI PubChem BioAssay	1224906	https://pubchem.ncbi.nlm.nih.gov/bioassay/1224906	MI0005570	EV71 and poliovirus
HEp-2 cell	Primary screening and miRNA mimic transfection	Validation screening and removal of false positives	Polio Type II specific antibody capture ELISA	Poliovirus (PV) and enterovirus 71 (EV71) plaque assays	315660580	RalphTrippLab_Poliovirus_EV71_miRNA_Dataset1	NCBI PubChem BioAssay	1224906	https://pubchem.ncbi.nlm.nih.gov/bioassay/1224906	MI0000078	EV71 and poliovirus
HEp-2 cell	Primary screening and miRNA mimic transfection	Validation screening and removal of false positives	Polio Type II specific antibody capture ELISA	Poliovirus (PV) and enterovirus 71 (EV71) plaque assays	315660582	RalphTrippLab_Poliovirus_EV71_miRNA_Dataset1	NCBI PubChem BioAssay	1224906	https://pubchem.ncbi.nlm.nih.gov/bioassay/1224906	MIMAT0018361	EV71 and poliovirus
HEp-2 cell	Primary screening and miRNA mimic transfection	Validation screening and removal of false positives	Polio Type II specific antibody capture ELISA	Poliovirus (PV) and enterovirus 71 (EV71) plaque assays	315660583	RalphTrippLab_Poliovirus_EV71_miRNA_Dataset1	NCBI PubChem BioAssay	1224906	https://pubchem.ncbi.nlm.nih.gov/bioassay/1224906	MI0006273	EV71 and poliovirus
HEp-2 cell	Primary screening and miRNA mimic transfection	Validation screening and removal of false positives	Polio Type II specific antibody capture ELISA	Poliovirus (PV) and enterovirus 71 (EV71) plaque assays	315660584	RalphTrippLab_Poliovirus_EV71_miRNA_Dataset1	NCBI PubChem BioAssay	1224906	https://pubchem.ncbi.nlm.nih.gov/bioassay/1224906	MI0014179	EV71 and poliovirus
HEp-2 cell	Primary screening and miRNA mimic transfection	Validation screening and removal of false positives	Polio Type II specific antibody capture ELISA	Poliovirus (PV) and enterovirus 71 (EV71) plaque assays	315660585	RalphTrippLab_Poliovirus_EV71_miRNA_Dataset1	NCBI PubChem BioAssay	1224906	https://pubchem.ncbi.nlm.nih.gov/bioassay/1224906	MI0010629	EV71 and poliovirus
HEp-2 cell	Primary screening and miRNA mimic transfection	Validation screening and removal of false positives	Polio Type II specific antibody capture ELISA	Poliovirus (PV) and enterovirus 71 (EV71) plaque assays	315660586	RalphTrippLab_Poliovirus_EV71_miRNA_Dataset1	NCBI PubChem BioAssay	1224906	https://pubchem.ncbi.nlm.nih.gov/bioassay/1224906	MI0000812	EV71 and poliovirus
HEp-2 cell	Primary screening and miRNA mimic transfection	Validation screening and removal of false positives	Polio Type II specific antibody capture ELISA	Poliovirus (PV) and enterovirus 71 (EV71) plaque assays	315660587	RalphTrippLab_Poliovirus_EV71_miRNA_Dataset1	NCBI PubChem BioAssay	1224906	https://pubchem.ncbi.nlm.nih.gov/bioassay/1224906	MI0006379	EV71 and poliovirus
HEp-2 cell	Primary screening and miRNA mimic transfection	Validation screening and removal of false positives	Polio Type II specific antibody capture ELISA	Poliovirus (PV) and enterovirus 71 (EV71) plaque assays	315660588	RalphTrippLab_Poliovirus_EV71_miRNA_Dataset1	NCBI PubChem BioAssay	1224906	https://pubchem.ncbi.nlm.nih.gov/bioassay/1224906	MI0003676	EV71 and poliovirus
HEp-2 cell	Primary screening and miRNA mimic transfection	Validation screening and removal of false positives	Polio Type II specific antibody capture ELISA	Poliovirus (PV) and enterovirus 71 (EV71) plaque assays	315660589	RalphTrippLab_Poliovirus_EV71_miRNA_Dataset1	NCBI PubChem BioAssay	1224906	https://pubchem.ncbi.nlm.nih.gov/bioassay/1224906	MI0003137	EV71 and poliovirus
HEp-2 cell	Primary screening and miRNA mimic transfection	Validation screening and removal of false positives	Polio Type II specific antibody capture ELISA	Poliovirus (PV) and enterovirus 71 (EV71) plaque assays	315660590	RalphTrippLab_Poliovirus_EV71_miRNA_Dataset1	NCBI PubChem BioAssay	1224906	https://pubchem.ncbi.nlm.nih.gov/bioassay/1224906	MI0006337	EV71 and poliovirus
HEp-2 cell	Primary screening and miRNA mimic transfection	Validation screening and removal of false positives	Polio Type II specific antibody capture ELISA	Poliovirus (PV) and enterovirus 71 (EV71) plaque assays	315660591	RalphTrippLab_Poliovirus_EV71_miRNA_Dataset1	NCBI PubChem BioAssay	1224906	https://pubchem.ncbi.nlm.nih.gov/bioassay/1224906	MI0003205	EV71 and poliovirus
HEp-2 cell	Primary screening and miRNA mimic transfection	Validation screening and removal of false positives	Polio Type II specific antibody capture ELISA	Poliovirus (PV) and enterovirus 71 (EV71) plaque assays	315660592	RalphTrippLab_Poliovirus_EV71_miRNA_Dataset1	NCBI PubChem BioAssay	1224906	https://pubchem.ncbi.nlm.nih.gov/bioassay/1224906	MI0003764	EV71 and poliovirus
HEp-2 cell	Primary screening and miRNA mimic transfection	Validation screening and removal of false positives	Polio Type II specific antibody capture ELISA	Poliovirus (PV) and enterovirus 71 (EV71) plaque assays	315660594	RalphTrippLab_Poliovirus_EV71_miRNA_Dataset1	NCBI PubChem BioAssay	1224906	https://pubchem.ncbi.nlm.nih.gov/bioassay/1224906	MI0003630	EV71 and poliovirus
HEp-2 cell	Primary screening and miRNA mimic transfection	Validation screening and removal of false positives	Polio Type II specific antibody capture ELISA	Poliovirus (PV) and enterovirus 71 (EV71) plaque assays	315660595	RalphTrippLab_Poliovirus_EV71_miRNA_Dataset1	NCBI PubChem BioAssay	1224906	https://pubchem.ncbi.nlm.nih.gov/bioassay/1224906	MI0000458	EV71 and poliovirus
HEp-2 cell	Primary screening and miRNA mimic transfection	Validation screening and removal of false positives	Polio Type II specific antibody capture ELISA	Poliovirus (PV) and enterovirus 71 (EV71) plaque assays	315660596	RalphTrippLab_Poliovirus_EV71_miRNA_Dataset1	NCBI PubChem BioAssay	1224906	https://pubchem.ncbi.nlm.nih.gov/bioassay/1224906	MI0003170	EV71 and poliovirus
HEp-2 cell	Primary screening and miRNA mimic transfection	Validation screening and removal of false positives	Polio Type II specific antibody capture ELISA	Poliovirus (PV) and enterovirus 71 (EV71) plaque assays	315660597	RalphTrippLab_Poliovirus_EV71_miRNA_Dataset1	NCBI PubChem BioAssay	1224906	https://pubchem.ncbi.nlm.nih.gov/bioassay/1224906	MI0002468	EV71 and poliovirus
HEp-2 cell	Primary screening and miRNA mimic transfection	Validation screening and removal of false positives	Polio Type II specific antibody capture ELISA	Poliovirus (PV) and enterovirus 71 (EV71) plaque assays	315660598	RalphTrippLab_Poliovirus_EV71_miRNA_Dataset1	NCBI PubChem BioAssay	1224906	https://pubchem.ncbi.nlm.nih.gov/bioassay/1224906	MI0014184	EV71 and poliovirus
HEp-2 cell	Primary screening and miRNA mimic transfection	Validation screening and removal of false positives	Polio Type II specific antibody capture ELISA	Poliovirus (PV) and enterovirus 71 (EV71) plaque assays	315660599	RalphTrippLab_Poliovirus_EV71_miRNA_Dataset1	NCBI PubChem BioAssay	1224906	https://pubchem.ncbi.nlm.nih.gov/bioassay/1224906	MI0006442	EV71 and poliovirus
HEp-2 cell	Primary screening and miRNA mimic transfection	Validation screening and removal of false positives	Polio Type II specific antibody capture ELISA	Poliovirus (PV) and enterovirus 71 (EV71) plaque assays	315660600	RalphTrippLab_Poliovirus_EV71_miRNA_Dataset1	NCBI PubChem BioAssay	1224906	https://pubchem.ncbi.nlm.nih.gov/bioassay/1224906	MI0005762	EV71 and poliovirus
HEp-2 cell	Primary screening and miRNA mimic transfection	Validation screening and removal of false positives	Polio Type II specific antibody capture ELISA	Poliovirus (PV) and enterovirus 71 (EV71) plaque assays	315660601	RalphTrippLab_Poliovirus_EV71_miRNA_Dataset1	NCBI PubChem BioAssay	1224906	https://pubchem.ncbi.nlm.nih.gov/bioassay/1224906	MI0000784	EV71 and poliovirus
HEp-2 cell	Primary screening and miRNA mimic transfection	Validation screening and removal of false positives	Polio Type II specific antibody capture ELISA	Poliovirus (PV) and enterovirus 71 (EV71) plaque assays	315660602	RalphTrippLab_Poliovirus_EV71_miRNA_Dataset1	NCBI PubChem BioAssay	1224906	https://pubchem.ncbi.nlm.nih.gov/bioassay/1224906	MI0006396	EV71 and poliovirus
HEp-2 cell	Primary screening and miRNA mimic transfection	Validation screening and removal of false positives	Polio Type II specific antibody capture ELISA	Poliovirus (PV) and enterovirus 71 (EV71) plaque assays	315660603	RalphTrippLab_Poliovirus_EV71_miRNA_Dataset1	NCBI PubChem BioAssay	1224906	https://pubchem.ncbi.nlm.nih.gov/bioassay/1224906	MI0000459	EV71 and poliovirus
HEp-2 cell	Primary screening and miRNA mimic transfection	Validation screening and removal of false positives	Polio Type II specific antibody capture ELISA	Poliovirus (PV) and enterovirus 71 (EV71) plaque assays	315660604	RalphTrippLab_Poliovirus_EV71_miRNA_Dataset1	NCBI PubChem BioAssay	1224906	https://pubchem.ncbi.nlm.nih.gov/bioassay/1224906	MIMAT0015040	EV71 and poliovirus
HEp-2 cell	Primary screening and miRNA mimic transfection	Validation screening and removal of false positives	Polio Type II specific antibody capture ELISA	Poliovirus (PV) and enterovirus 71 (EV71) plaque assays	315660605	RalphTrippLab_Poliovirus_EV71_miRNA_Dataset1	NCBI PubChem BioAssay	1224906	https://pubchem.ncbi.nlm.nih.gov/bioassay/1224906	MIMAT0016868	EV71 and poliovirus
HEp-2 cell	Primary screening and miRNA mimic transfection	Validation screening and removal of false positives	Polio Type II specific antibody capture ELISA	Poliovirus (PV) and enterovirus 71 (EV71) plaque assays	315660606	RalphTrippLab_Poliovirus_EV71_miRNA_Dataset1	NCBI PubChem BioAssay	1224906	https://pubchem.ncbi.nlm.nih.gov/bioassay/1224906	MIMAT0015053	EV71 and poliovirus
HEp-2 cell	Primary screening and miRNA mimic transfection	Validation screening and removal of false positives	Polio Type II specific antibody capture ELISA	Poliovirus (PV) and enterovirus 71 (EV71) plaque assays	315660607	RalphTrippLab_Poliovirus_EV71_miRNA_Dataset1	NCBI PubChem BioAssay	1224906	https://pubchem.ncbi.nlm.nih.gov/bioassay/1224906	MI0000289	EV71 and poliovirus
HEp-2 cell	Primary screening and miRNA mimic transfection	Validation screening and removal of false positives	Polio Type II specific antibody capture ELISA	Poliovirus (PV) and enterovirus 71 (EV71) plaque assays	315660608	RalphTrippLab_Poliovirus_EV71_miRNA_Dataset1	NCBI PubChem BioAssay	1224906	https://pubchem.ncbi.nlm.nih.gov/bioassay/1224906	MI0014252	EV71 and poliovirus
HEp-2 cell	Primary screening and miRNA mimic transfection	Validation screening and removal of false positives	Polio Type II specific antibody capture ELISA	Poliovirus (PV) and enterovirus 71 (EV71) plaque assays	315660609	RalphTrippLab_Poliovirus_EV71_miRNA_Dataset1	NCBI PubChem BioAssay	1224906	https://pubchem.ncbi.nlm.nih.gov/bioassay/1224906	MI0000816	EV71 and poliovirus
HEp-2 cell	Primary screening and miRNA mimic transfection	Validation screening and removal of false positives	Polio Type II specific antibody capture ELISA	Poliovirus (PV) and enterovirus 71 (EV71) plaque assays	315660611	RalphTrippLab_Poliovirus_EV71_miRNA_Dataset1	NCBI PubChem BioAssay	1224906	https://pubchem.ncbi.nlm.nih.gov/bioassay/1224906	MI0003574	EV71 and poliovirus
HEp-2 cell	Primary screening and miRNA mimic transfection	Validation screening and removal of false positives	Polio Type II specific antibody capture ELISA	Poliovirus (PV) and enterovirus 71 (EV71) plaque assays	315660612	RalphTrippLab_Poliovirus_EV71_miRNA_Dataset1	NCBI PubChem BioAssay	1224906	https://pubchem.ncbi.nlm.nih.gov/bioassay/1224906	MI0001518	EV71 and poliovirus
HEp-2 cell	Primary screening and miRNA mimic transfection	Validation screening and removal of false positives	Polio Type II specific antibody capture ELISA	Poliovirus (PV) and enterovirus 71 (EV71) plaque assays	315660613	RalphTrippLab_Poliovirus_EV71_miRNA_Dataset1	NCBI PubChem BioAssay	1224906	https://pubchem.ncbi.nlm.nih.gov/bioassay/1224906	MI0005566	EV71 and poliovirus
HEp-2 cell	Primary screening and miRNA mimic transfection	Validation screening and removal of false positives	Polio Type II specific antibody capture ELISA	Poliovirus (PV) and enterovirus 71 (EV71) plaque assays	315660614	RalphTrippLab_Poliovirus_EV71_miRNA_Dataset1	NCBI PubChem BioAssay	1224906	https://pubchem.ncbi.nlm.nih.gov/bioassay/1224906	MI0003631	EV71 and poliovirus
HEp-2 cell	Primary screening and miRNA mimic transfection	Validation screening and removal of false positives	Polio Type II specific antibody capture ELISA	Poliovirus (PV) and enterovirus 71 (EV71) plaque assays	315660615	RalphTrippLab_Poliovirus_EV71_miRNA_Dataset1	NCBI PubChem BioAssay	1224906	https://pubchem.ncbi.nlm.nih.gov/bioassay/1224906	MI0000440	EV71 and poliovirus
HEp-2 cell	Primary screening and miRNA mimic transfection	Validation screening and removal of false positives	Polio Type II specific antibody capture ELISA	Poliovirus (PV) and enterovirus 71 (EV71) plaque assays	315660616	RalphTrippLab_Poliovirus_EV71_miRNA_Dataset1	NCBI PubChem BioAssay	1224906	https://pubchem.ncbi.nlm.nih.gov/bioassay/1224906	MI0005533	EV71 and poliovirus
HEp-2 cell	Primary screening and miRNA mimic transfection	Validation screening and removal of false positives	Polio Type II specific antibody capture ELISA	Poliovirus (PV) and enterovirus 71 (EV71) plaque assays	315660617	RalphTrippLab_Poliovirus_EV71_miRNA_Dataset1	NCBI PubChem BioAssay	1224906	https://pubchem.ncbi.nlm.nih.gov/bioassay/1224906	MI0002465	EV71 and poliovirus
HEp-2 cell	Primary screening and miRNA mimic transfection	Validation screening and removal of false positives	Polio Type II specific antibody capture ELISA	Poliovirus (PV) and enterovirus 71 (EV71) plaque assays	315660618	RalphTrippLab_Poliovirus_EV71_miRNA_Dataset1	NCBI PubChem BioAssay	1224906	https://pubchem.ncbi.nlm.nih.gov/bioassay/1224906	MI0003635	EV71 and poliovirus
HEp-2 cell	Primary screening and miRNA mimic transfection	Validation screening and removal of false positives	Polio Type II specific antibody capture ELISA	Poliovirus (PV) and enterovirus 71 (EV71) plaque assays	315660619	RalphTrippLab_Poliovirus_EV71_miRNA_Dataset1	NCBI PubChem BioAssay	1224906	https://pubchem.ncbi.nlm.nih.gov/bioassay/1224906	MI0003624	EV71 and poliovirus
HEp-2 cell	Primary screening and miRNA mimic transfection	Validation screening and removal of false positives	Polio Type II specific antibody capture ELISA	Poliovirus (PV) and enterovirus 71 (EV71) plaque assays	315660620	RalphTrippLab_Poliovirus_EV71_miRNA_Dataset1	NCBI PubChem BioAssay	1224906	https://pubchem.ncbi.nlm.nih.gov/bioassay/1224906	MI0005538	EV71 and poliovirus
HEp-2 cell	Primary screening and miRNA mimic transfection	Validation screening and removal of false positives	Polio Type II specific antibody capture ELISA	Poliovirus (PV) and enterovirus 71 (EV71) plaque assays	315660621	RalphTrippLab_Poliovirus_EV71_miRNA_Dataset1	NCBI PubChem BioAssay	1224906	https://pubchem.ncbi.nlm.nih.gov/bioassay/1224906	MI0006272	EV71 and poliovirus
HEp-2 cell	Primary screening and miRNA mimic transfection	Validation screening and removal of false positives	Polio Type II specific antibody capture ELISA	Poliovirus (PV) and enterovirus 71 (EV71) plaque assays	315660622	RalphTrippLab_Poliovirus_EV71_miRNA_Dataset1	NCBI PubChem BioAssay	1224906	https://pubchem.ncbi.nlm.nih.gov/bioassay/1224906	MI0006318	EV71 and poliovirus
HEp-2 cell	Primary screening and miRNA mimic transfection	Validation screening and removal of false positives	Polio Type II specific antibody capture ELISA	Poliovirus (PV) and enterovirus 71 (EV71) plaque assays	315660623	RalphTrippLab_Poliovirus_EV71_miRNA_Dataset1	NCBI PubChem BioAssay	1224906	https://pubchem.ncbi.nlm.nih.gov/bioassay/1224906	MI0006350	EV71 and poliovirus
HEp-2 cell	Primary screening and miRNA mimic transfection	Validation screening and removal of false positives	Polio Type II specific antibody capture ELISA	Poliovirus (PV) and enterovirus 71 (EV71) plaque assays	315660624	RalphTrippLab_Poliovirus_EV71_miRNA_Dataset1	NCBI PubChem BioAssay	1224906	https://pubchem.ncbi.nlm.nih.gov/bioassay/1224906	MI0000255	EV71 and poliovirus
HEp-2 cell	Primary screening and miRNA mimic transfection	Validation screening and removal of false positives	Polio Type II specific antibody capture ELISA	Poliovirus (PV) and enterovirus 71 (EV71) plaque assays	315660625	RalphTrippLab_Poliovirus_EV71_miRNA_Dataset1	NCBI PubChem BioAssay	1224906	https://pubchem.ncbi.nlm.nih.gov/bioassay/1224906	MI0000074	EV71 and poliovirus
HEp-2 cell	Primary screening and miRNA mimic transfection	Validation screening and removal of false positives	Polio Type II specific antibody capture ELISA	Poliovirus (PV) and enterovirus 71 (EV71) plaque assays	315660626	RalphTrippLab_Poliovirus_EV71_miRNA_Dataset1	NCBI PubChem BioAssay	1224906	https://pubchem.ncbi.nlm.nih.gov/bioassay/1224906	MI0000481	EV71 and poliovirus
HEp-2 cell	Primary screening and miRNA mimic transfection	Validation screening and removal of false positives	Polio Type II specific antibody capture ELISA	Poliovirus (PV) and enterovirus 71 (EV71) plaque assays	315660627	RalphTrippLab_Poliovirus_EV71_miRNA_Dataset1	NCBI PubChem BioAssay	1224906	https://pubchem.ncbi.nlm.nih.gov/bioassay/1224906	MI0006338	EV71 and poliovirus
HEp-2 cell	Primary screening and miRNA mimic transfection	Validation screening and removal of false positives	Polio Type II specific antibody capture ELISA	Poliovirus (PV) and enterovirus 71 (EV71) plaque assays	315660628	RalphTrippLab_Poliovirus_EV71_miRNA_Dataset1	NCBI PubChem BioAssay	1224906	https://pubchem.ncbi.nlm.nih.gov/bioassay/1224906	MIMAT0016848	EV71 and poliovirus
HEp-2 cell	Primary screening and miRNA mimic transfection	Validation screening and removal of false positives	Polio Type II specific antibody capture ELISA	Poliovirus (PV) and enterovirus 71 (EV71) plaque assays	315660629	RalphTrippLab_Poliovirus_EV71_miRNA_Dataset1	NCBI PubChem BioAssay	1224906	https://pubchem.ncbi.nlm.nih.gov/bioassay/1224906	MI0006336	EV71 and poliovirus
HEp-2 cell	Primary screening and miRNA mimic transfection	Validation screening and removal of false positives	Polio Type II specific antibody capture ELISA	Poliovirus (PV) and enterovirus 71 (EV71) plaque assays	315660630	RalphTrippLab_Poliovirus_EV71_miRNA_Dataset1	NCBI PubChem BioAssay	1224906	https://pubchem.ncbi.nlm.nih.gov/bioassay/1224906	MIMAT0015012	EV71 and poliovirus
HEp-2 cell	Primary screening and miRNA mimic transfection	Validation screening and removal of false positives	Polio Type II specific antibody capture ELISA	Poliovirus (PV) and enterovirus 71 (EV71) plaque assays	315660631	RalphTrippLab_Poliovirus_EV71_miRNA_Dataset1	NCBI PubChem BioAssay	1224906	https://pubchem.ncbi.nlm.nih.gov/bioassay/1224906	MI0006411	EV71 and poliovirus
HEp-2 cell	Primary screening and miRNA mimic transfection	Validation screening and removal of false positives	Polio Type II specific antibody capture ELISA	Poliovirus (PV) and enterovirus 71 (EV71) plaque assays	315660632	RalphTrippLab_Poliovirus_EV71_miRNA_Dataset1	NCBI PubChem BioAssay	1224906	https://pubchem.ncbi.nlm.nih.gov/bioassay/1224906	MI0014130	EV71 and poliovirus
HEp-2 cell	Primary screening and miRNA mimic transfection	Validation screening and removal of false positives	Polio Type II specific antibody capture ELISA	Poliovirus (PV) and enterovirus 71 (EV71) plaque assays	315660633	RalphTrippLab_Poliovirus_EV71_miRNA_Dataset1	NCBI PubChem BioAssay	1224906	https://pubchem.ncbi.nlm.nih.gov/bioassay/1224906	MI0006429	EV71 and poliovirus
HEp-2 cell	Primary screening and miRNA mimic transfection	Validation screening and removal of false positives	Polio Type II specific antibody capture ELISA	Poliovirus (PV) and enterovirus 71 (EV71) plaque assays	315660634	RalphTrippLab_Poliovirus_EV71_miRNA_Dataset1	NCBI PubChem BioAssay	1224906	https://pubchem.ncbi.nlm.nih.gov/bioassay/1224906	MI0005760	EV71 and poliovirus
HEp-2 cell	Primary screening and miRNA mimic transfection	Validation screening and removal of false positives	Polio Type II specific antibody capture ELISA	Poliovirus (PV) and enterovirus 71 (EV71) plaque assays	315660635	RalphTrippLab_Poliovirus_EV71_miRNA_Dataset1	NCBI PubChem BioAssay	1224906	https://pubchem.ncbi.nlm.nih.gov/bioassay/1224906	MI0000483	EV71 and poliovirus
HEp-2 cell	Primary screening and miRNA mimic transfection	Validation screening and removal of false positives	Polio Type II specific antibody capture ELISA	Poliovirus (PV) and enterovirus 71 (EV71) plaque assays	315660636	RalphTrippLab_Poliovirus_EV71_miRNA_Dataset1	NCBI PubChem BioAssay	1224906	https://pubchem.ncbi.nlm.nih.gov/bioassay/1224906	MIMAT0014998	EV71 and poliovirus
HEp-2 cell	Primary screening and miRNA mimic transfection	Validation screening and removal of false positives	Polio Type II specific antibody capture ELISA	Poliovirus (PV) and enterovirus 71 (EV71) plaque assays	315660637	RalphTrippLab_Poliovirus_EV71_miRNA_Dataset1	NCBI PubChem BioAssay	1224906	https://pubchem.ncbi.nlm.nih.gov/bioassay/1224906	MIMAT0016902	EV71 and poliovirus
HEp-2 cell	Primary screening and miRNA mimic transfection	Validation screening and removal of false positives	Polio Type II specific antibody capture ELISA	Poliovirus (PV) and enterovirus 71 (EV71) plaque assays	315660638	RalphTrippLab_Poliovirus_EV71_miRNA_Dataset1	NCBI PubChem BioAssay	1224906	https://pubchem.ncbi.nlm.nih.gov/bioassay/1224906	MIMAT0016883	EV71 and poliovirus
HEp-2 cell	Primary screening and miRNA mimic transfection	Validation screening and removal of false positives	Polio Type II specific antibody capture ELISA	Poliovirus (PV) and enterovirus 71 (EV71) plaque assays	315660639	RalphTrippLab_Poliovirus_EV71_miRNA_Dataset1	NCBI PubChem BioAssay	1224906	https://pubchem.ncbi.nlm.nih.gov/bioassay/1224906	MIMAT0018071	EV71 and poliovirus
HEp-2 cell	Primary screening and miRNA mimic transfection	Validation screening and removal of false positives	Polio Type II specific antibody capture ELISA	Poliovirus (PV) and enterovirus 71 (EV71) plaque assays	315660640	RalphTrippLab_Poliovirus_EV71_miRNA_Dataset1	NCBI PubChem BioAssay	1224906	https://pubchem.ncbi.nlm.nih.gov/bioassay/1224906	MI0003176	EV71 and poliovirus
HEp-2 cell	Primary screening and miRNA mimic transfection	Validation screening and removal of false positives	Polio Type II specific antibody capture ELISA	Poliovirus (PV) and enterovirus 71 (EV71) plaque assays	315660641	RalphTrippLab_Poliovirus_EV71_miRNA_Dataset1	NCBI PubChem BioAssay	1224906	https://pubchem.ncbi.nlm.nih.gov/bioassay/1224906	MIMAT0018446	EV71 and poliovirus
HEp-2 cell	Primary screening and miRNA mimic transfection	Validation screening and removal of false positives	Polio Type II specific antibody capture ELISA	Poliovirus (PV) and enterovirus 71 (EV71) plaque assays	315660642	RalphTrippLab_Poliovirus_EV71_miRNA_Dataset1	NCBI PubChem BioAssay	1224906	https://pubchem.ncbi.nlm.nih.gov/bioassay/1224906	MIMAT0005955	EV71 and poliovirus
HEp-2 cell	Primary screening and miRNA mimic transfection	Validation screening and removal of false positives	Polio Type II specific antibody capture ELISA	Poliovirus (PV) and enterovirus 71 (EV71) plaque assays	315660643	RalphTrippLab_Poliovirus_EV71_miRNA_Dataset1	NCBI PubChem BioAssay	1224906	https://pubchem.ncbi.nlm.nih.gov/bioassay/1224906	MI0000073	EV71 and poliovirus
HEp-2 cell	Primary screening and miRNA mimic transfection	Validation screening and removal of false positives	Polio Type II specific antibody capture ELISA	Poliovirus (PV) and enterovirus 71 (EV71) plaque assays	315660644	RalphTrippLab_Poliovirus_EV71_miRNA_Dataset1	NCBI PubChem BioAssay	1224906	https://pubchem.ncbi.nlm.nih.gov/bioassay/1224906	MIMAT0016874	EV71 and poliovirus
HEp-2 cell	Primary screening and miRNA mimic transfection	Validation screening and removal of false positives	Polio Type II specific antibody capture ELISA	Poliovirus (PV) and enterovirus 71 (EV71) plaque assays	315660645	RalphTrippLab_Poliovirus_EV71_miRNA_Dataset1	NCBI PubChem BioAssay	1224906	https://pubchem.ncbi.nlm.nih.gov/bioassay/1224906	MI0003686	EV71 and poliovirus
HEp-2 cell	Primary screening and miRNA mimic transfection	Validation screening and removal of false positives	Polio Type II specific antibody capture ELISA	Poliovirus (PV) and enterovirus 71 (EV71) plaque assays	315660646	RalphTrippLab_Poliovirus_EV71_miRNA_Dataset1	NCBI PubChem BioAssay	1224906	https://pubchem.ncbi.nlm.nih.gov/bioassay/1224906	MIMAT0015017	EV71 and poliovirus
HEp-2 cell	Primary screening and miRNA mimic transfection	Validation screening and removal of false positives	Polio Type II specific antibody capture ELISA	Poliovirus (PV) and enterovirus 71 (EV71) plaque assays	315660647	RalphTrippLab_Poliovirus_EV71_miRNA_Dataset1	NCBI PubChem BioAssay	1224906	https://pubchem.ncbi.nlm.nih.gov/bioassay/1224906	MI0000802	EV71 and poliovirus
HEp-2 cell	Primary screening and miRNA mimic transfection	Validation screening and removal of false positives	Polio Type II specific antibody capture ELISA	Poliovirus (PV) and enterovirus 71 (EV71) plaque assays	315660648	RalphTrippLab_Poliovirus_EV71_miRNA_Dataset1	NCBI PubChem BioAssay	1224906	https://pubchem.ncbi.nlm.nih.gov/bioassay/1224906	MI0003679	EV71 and poliovirus
HEp-2 cell	Primary screening and miRNA mimic transfection	Validation screening and removal of false positives	Polio Type II specific antibody capture ELISA	Poliovirus (PV) and enterovirus 71 (EV71) plaque assays	315660649	RalphTrippLab_Poliovirus_EV71_miRNA_Dataset1	NCBI PubChem BioAssay	1224906	https://pubchem.ncbi.nlm.nih.gov/bioassay/1224906	MI0000787	EV71 and poliovirus
HEp-2 cell	Primary screening and miRNA mimic transfection	Validation screening and removal of false positives	Polio Type II specific antibody capture ELISA	Poliovirus (PV) and enterovirus 71 (EV71) plaque assays	315660650	RalphTrippLab_Poliovirus_EV71_miRNA_Dataset1	NCBI PubChem BioAssay	1224906	https://pubchem.ncbi.nlm.nih.gov/bioassay/1224906	MIMAT0015048	EV71 and poliovirus
HEp-2 cell	Primary screening and miRNA mimic transfection	Validation screening and removal of false positives	Polio Type II specific antibody capture ELISA	Poliovirus (PV) and enterovirus 71 (EV71) plaque assays	315660651	RalphTrippLab_Poliovirus_EV71_miRNA_Dataset1	NCBI PubChem BioAssay	1224906	https://pubchem.ncbi.nlm.nih.gov/bioassay/1224906	MI0001445	EV71 and poliovirus
HEp-2 cell	Primary screening and miRNA mimic transfection	Validation screening and removal of false positives	Polio Type II specific antibody capture ELISA	Poliovirus (PV) and enterovirus 71 (EV71) plaque assays	315660653	RalphTrippLab_Poliovirus_EV71_miRNA_Dataset1	NCBI PubChem BioAssay	1224906	https://pubchem.ncbi.nlm.nih.gov/bioassay/1224906	MI0000102	EV71 and poliovirus
HEp-2 cell	Primary screening and miRNA mimic transfection	Validation screening and removal of false positives	Polio Type II specific antibody capture ELISA	Poliovirus (PV) and enterovirus 71 (EV71) plaque assays	315660654	RalphTrippLab_Poliovirus_EV71_miRNA_Dataset1	NCBI PubChem BioAssay	1224906	https://pubchem.ncbi.nlm.nih.gov/bioassay/1224906	MIMAT0016887	EV71 and poliovirus
HEp-2 cell	Primary screening and miRNA mimic transfection	Validation screening and removal of false positives	Polio Type II specific antibody capture ELISA	Poliovirus (PV) and enterovirus 71 (EV71) plaque assays	315660655	RalphTrippLab_Poliovirus_EV71_miRNA_Dataset1	NCBI PubChem BioAssay	1224906	https://pubchem.ncbi.nlm.nih.gov/bioassay/1224906	MI0000447	EV71 and poliovirus
HEp-2 cell	Primary screening and miRNA mimic transfection	Validation screening and removal of false positives	Polio Type II specific antibody capture ELISA	Poliovirus (PV) and enterovirus 71 (EV71) plaque assays	315660656	RalphTrippLab_Poliovirus_EV71_miRNA_Dataset1	NCBI PubChem BioAssay	1224906	https://pubchem.ncbi.nlm.nih.gov/bioassay/1224906	MI0003560	EV71 and poliovirus
HEp-2 cell	Primary screening and miRNA mimic transfection	Validation screening and removal of false positives	Polio Type II specific antibody capture ELISA	Poliovirus (PV) and enterovirus 71 (EV71) plaque assays	315660657	RalphTrippLab_Poliovirus_EV71_miRNA_Dataset1	NCBI PubChem BioAssay	1224906	https://pubchem.ncbi.nlm.nih.gov/bioassay/1224906	MI0016076	EV71 and poliovirus
HEp-2 cell	Primary screening and miRNA mimic transfection	Validation screening and removal of false positives	Polio Type II specific antibody capture ELISA	Poliovirus (PV) and enterovirus 71 (EV71) plaque assays	315660658	RalphTrippLab_Poliovirus_EV71_miRNA_Dataset1	NCBI PubChem BioAssay	1224906	https://pubchem.ncbi.nlm.nih.gov/bioassay/1224906	MI0000454	EV71 and poliovirus
HEp-2 cell	Primary screening and miRNA mimic transfection	Validation screening and removal of false positives	Polio Type II specific antibody capture ELISA	Poliovirus (PV) and enterovirus 71 (EV71) plaque assays	315660659	RalphTrippLab_Poliovirus_EV71_miRNA_Dataset1	NCBI PubChem BioAssay	1224906	https://pubchem.ncbi.nlm.nih.gov/bioassay/1224906	MIMAT0004487	EV71 and poliovirus
HEp-2 cell	Primary screening and miRNA mimic transfection	Validation screening and removal of false positives	Polio Type II specific antibody capture ELISA	Poliovirus (PV) and enterovirus 71 (EV71) plaque assays	315660660	RalphTrippLab_Poliovirus_EV71_miRNA_Dataset1	NCBI PubChem BioAssay	1224906	https://pubchem.ncbi.nlm.nih.gov/bioassay/1224906	MI0000746	EV71 and poliovirus
HEp-2 cell	Primary screening and miRNA mimic transfection	Validation screening and removal of false positives	Polio Type II specific antibody capture ELISA	Poliovirus (PV) and enterovirus 71 (EV71) plaque assays	315660661	RalphTrippLab_Poliovirus_EV71_miRNA_Dataset1	NCBI PubChem BioAssay	1224906	https://pubchem.ncbi.nlm.nih.gov/bioassay/1224906	MI0016083	EV71 and poliovirus
HEp-2 cell	Primary screening and miRNA mimic transfection	Validation screening and removal of false positives	Polio Type II specific antibody capture ELISA	Poliovirus (PV) and enterovirus 71 (EV71) plaque assays	315660662	RalphTrippLab_Poliovirus_EV71_miRNA_Dataset1	NCBI PubChem BioAssay	1224906	https://pubchem.ncbi.nlm.nih.gov/bioassay/1224906	MI0000090	EV71 and poliovirus
HEp-2 cell	Primary screening and miRNA mimic transfection	Validation screening and removal of false positives	Polio Type II specific antibody capture ELISA	Poliovirus (PV) and enterovirus 71 (EV71) plaque assays	315660663	RalphTrippLab_Poliovirus_EV71_miRNA_Dataset1	NCBI PubChem BioAssay	1224906	https://pubchem.ncbi.nlm.nih.gov/bioassay/1224906	MI0006431	EV71 and poliovirus
HEp-2 cell	Primary screening and miRNA mimic transfection	Validation screening and removal of false positives	Polio Type II specific antibody capture ELISA	Poliovirus (PV) and enterovirus 71 (EV71) plaque assays	315660664	RalphTrippLab_Poliovirus_EV71_miRNA_Dataset1	NCBI PubChem BioAssay	1224906	https://pubchem.ncbi.nlm.nih.gov/bioassay/1224906	MI0003584	EV71 and poliovirus
HEp-2 cell	Primary screening and miRNA mimic transfection	Validation screening and removal of false positives	Polio Type II specific antibody capture ELISA	Poliovirus (PV) and enterovirus 71 (EV71) plaque assays	315660665	RalphTrippLab_Poliovirus_EV71_miRNA_Dataset1	NCBI PubChem BioAssay	1224906	https://pubchem.ncbi.nlm.nih.gov/bioassay/1224906	MI0005562	EV71 and poliovirus
HEp-2 cell	Primary screening and miRNA mimic transfection	Validation screening and removal of false positives	Polio Type II specific antibody capture ELISA	Poliovirus (PV) and enterovirus 71 (EV71) plaque assays	315660666	RalphTrippLab_Poliovirus_EV71_miRNA_Dataset1	NCBI PubChem BioAssay	1224906	https://pubchem.ncbi.nlm.nih.gov/bioassay/1224906	MI0000479	EV71 and poliovirus
HEp-2 cell	Primary screening and miRNA mimic transfection	Validation screening and removal of false positives	Polio Type II specific antibody capture ELISA	Poliovirus (PV) and enterovirus 71 (EV71) plaque assays	315660667	RalphTrippLab_Poliovirus_EV71_miRNA_Dataset1	NCBI PubChem BioAssay	1224906	https://pubchem.ncbi.nlm.nih.gov/bioassay/1224906	MI0006357	EV71 and poliovirus
HEp-2 cell	Primary screening and miRNA mimic transfection	Validation screening and removal of false positives	Polio Type II specific antibody capture ELISA	Poliovirus (PV) and enterovirus 71 (EV71) plaque assays	315660669	RalphTrippLab_Poliovirus_EV71_miRNA_Dataset1	NCBI PubChem BioAssay	1224906	https://pubchem.ncbi.nlm.nih.gov/bioassay/1224906	MIMAT0014988	EV71 and poliovirus
HEp-2 cell	Primary screening and miRNA mimic transfection	Validation screening and removal of false positives	Polio Type II specific antibody capture ELISA	Poliovirus (PV) and enterovirus 71 (EV71) plaque assays	315660670	RalphTrippLab_Poliovirus_EV71_miRNA_Dataset1	NCBI PubChem BioAssay	1224906	https://pubchem.ncbi.nlm.nih.gov/bioassay/1224906	MI0006437	EV71 and poliovirus
HEp-2 cell	Primary screening and miRNA mimic transfection	Validation screening and removal of false positives	Polio Type II specific antibody capture ELISA	Poliovirus (PV) and enterovirus 71 (EV71) plaque assays	315660671	RalphTrippLab_Poliovirus_EV71_miRNA_Dataset1	NCBI PubChem BioAssay	1224906	https://pubchem.ncbi.nlm.nih.gov/bioassay/1224906	MIMAT0018093	EV71 and poliovirus
HEp-2 cell	Primary screening and miRNA mimic transfection	Validation screening and removal of false positives	Polio Type II specific antibody capture ELISA	Poliovirus (PV) and enterovirus 71 (EV71) plaque assays	315660672	RalphTrippLab_Poliovirus_EV71_miRNA_Dataset1	NCBI PubChem BioAssay	1224906	https://pubchem.ncbi.nlm.nih.gov/bioassay/1224906	MI0016082	EV71 and poliovirus
HEp-2 cell	Primary screening and miRNA mimic transfection	Validation screening and removal of false positives	Polio Type II specific antibody capture ELISA	Poliovirus (PV) and enterovirus 71 (EV71) plaque assays	315660673	RalphTrippLab_Poliovirus_EV71_miRNA_Dataset1	NCBI PubChem BioAssay	1224906	https://pubchem.ncbi.nlm.nih.gov/bioassay/1224906	MIMAT0015063	EV71 and poliovirus
HEp-2 cell	Primary screening and miRNA mimic transfection	Validation screening and removal of false positives	Polio Type II specific antibody capture ELISA	Poliovirus (PV) and enterovirus 71 (EV71) plaque assays	315660674	RalphTrippLab_Poliovirus_EV71_miRNA_Dataset1	NCBI PubChem BioAssay	1224906	https://pubchem.ncbi.nlm.nih.gov/bioassay/1224906	MI0001518	EV71 and poliovirus
HEp-2 cell	Primary screening and miRNA mimic transfection	Validation screening and removal of false positives	Polio Type II specific antibody capture ELISA	Poliovirus (PV) and enterovirus 71 (EV71) plaque assays	315660675	RalphTrippLab_Poliovirus_EV71_miRNA_Dataset1	NCBI PubChem BioAssay	1224906	https://pubchem.ncbi.nlm.nih.gov/bioassay/1224906	MI0003592	EV71 and poliovirus
HEp-2 cell	Primary screening and miRNA mimic transfection	Validation screening and removal of false positives	Polio Type II specific antibody capture ELISA	Poliovirus (PV) and enterovirus 71 (EV71) plaque assays	315660676	RalphTrippLab_Poliovirus_EV71_miRNA_Dataset1	NCBI PubChem BioAssay	1224906	https://pubchem.ncbi.nlm.nih.gov/bioassay/1224906	MI0000093	EV71 and poliovirus
HEp-2 cell	Primary screening and miRNA mimic transfection	Validation screening and removal of false positives	Polio Type II specific antibody capture ELISA	Poliovirus (PV) and enterovirus 71 (EV71) plaque assays	315660677	RalphTrippLab_Poliovirus_EV71_miRNA_Dataset1	NCBI PubChem BioAssay	1224906	https://pubchem.ncbi.nlm.nih.gov/bioassay/1224906	MIMAT0015007	EV71 and poliovirus
HEp-2 cell	Primary screening and miRNA mimic transfection	Validation screening and removal of false positives	Polio Type II specific antibody capture ELISA	Poliovirus (PV) and enterovirus 71 (EV71) plaque assays	315660678	RalphTrippLab_Poliovirus_EV71_miRNA_Dataset1	NCBI PubChem BioAssay	1224906	https://pubchem.ncbi.nlm.nih.gov/bioassay/1224906	MI0000063	EV71 and poliovirus
HEp-2 cell	Primary screening and miRNA mimic transfection	Validation screening and removal of false positives	Polio Type II specific antibody capture ELISA	Poliovirus (PV) and enterovirus 71 (EV71) plaque assays	315660679	RalphTrippLab_Poliovirus_EV71_miRNA_Dataset1	NCBI PubChem BioAssay	1224906	https://pubchem.ncbi.nlm.nih.gov/bioassay/1224906	MI0006345	EV71 and poliovirus
HEp-2 cell	Primary screening and miRNA mimic transfection	Validation screening and removal of false positives	Polio Type II specific antibody capture ELISA	Poliovirus (PV) and enterovirus 71 (EV71) plaque assays	315660680	RalphTrippLab_Poliovirus_EV71_miRNA_Dataset1	NCBI PubChem BioAssay	1224906	https://pubchem.ncbi.nlm.nih.gov/bioassay/1224906	MI0003629	EV71 and poliovirus
HEp-2 cell	Primary screening and miRNA mimic transfection	Validation screening and removal of false positives	Polio Type II specific antibody capture ELISA	Poliovirus (PV) and enterovirus 71 (EV71) plaque assays	315660681	RalphTrippLab_Poliovirus_EV71_miRNA_Dataset1	NCBI PubChem BioAssay	1224906	https://pubchem.ncbi.nlm.nih.gov/bioassay/1224906	MI0005531	EV71 and poliovirus
HEp-2 cell	Primary screening and miRNA mimic transfection	Validation screening and removal of false positives	Polio Type II specific antibody capture ELISA	Poliovirus (PV) and enterovirus 71 (EV71) plaque assays	315660682	RalphTrippLab_Poliovirus_EV71_miRNA_Dataset1	NCBI PubChem BioAssay	1224906	https://pubchem.ncbi.nlm.nih.gov/bioassay/1224906	MI0000064	EV71 and poliovirus
HEp-2 cell	Primary screening and miRNA mimic transfection	Validation screening and removal of false positives	Polio Type II specific antibody capture ELISA	Poliovirus (PV) and enterovirus 71 (EV71) plaque assays	315660683	RalphTrippLab_Poliovirus_EV71_miRNA_Dataset1	NCBI PubChem BioAssay	1224906	https://pubchem.ncbi.nlm.nih.gov/bioassay/1224906	MI0014158	EV71 and poliovirus
HEp-2 cell	Primary screening and miRNA mimic transfection	Validation screening and removal of false positives	Polio Type II specific antibody capture ELISA	Poliovirus (PV) and enterovirus 71 (EV71) plaque assays	315660684	RalphTrippLab_Poliovirus_EV71_miRNA_Dataset1	NCBI PubChem BioAssay	1224906	https://pubchem.ncbi.nlm.nih.gov/bioassay/1224906	MIMAT0016911	EV71 and poliovirus
HEp-2 cell	Primary screening and miRNA mimic transfection	Validation screening and removal of false positives	Polio Type II specific antibody capture ELISA	Poliovirus (PV) and enterovirus 71 (EV71) plaque assays	315660685	RalphTrippLab_Poliovirus_EV71_miRNA_Dataset1	NCBI PubChem BioAssay	1224906	https://pubchem.ncbi.nlm.nih.gov/bioassay/1224906	MI0003682	EV71 and poliovirus
HEp-2 cell	Primary screening and miRNA mimic transfection	Validation screening and removal of false positives	Polio Type II specific antibody capture ELISA	Poliovirus (PV) and enterovirus 71 (EV71) plaque assays	315660686	RalphTrippLab_Poliovirus_EV71_miRNA_Dataset1	NCBI PubChem BioAssay	1224906	https://pubchem.ncbi.nlm.nih.gov/bioassay/1224906	MI0000457	EV71 and poliovirus
HEp-2 cell	Primary screening and miRNA mimic transfection	Validation screening and removal of false positives	Polio Type II specific antibody capture ELISA	Poliovirus (PV) and enterovirus 71 (EV71) plaque assays	315660687	RalphTrippLab_Poliovirus_EV71_miRNA_Dataset1	NCBI PubChem BioAssay	1224906	https://pubchem.ncbi.nlm.nih.gov/bioassay/1224906	MI0006359	EV71 and poliovirus
HEp-2 cell	Primary screening and miRNA mimic transfection	Validation screening and removal of false positives	Polio Type II specific antibody capture ELISA	Poliovirus (PV) and enterovirus 71 (EV71) plaque assays	315660688	RalphTrippLab_Poliovirus_EV71_miRNA_Dataset1	NCBI PubChem BioAssay	1224906	https://pubchem.ncbi.nlm.nih.gov/bioassay/1224906	MI0000774	EV71 and poliovirus
HEp-2 cell	Primary screening and miRNA mimic transfection	Validation screening and removal of false positives	Polio Type II specific antibody capture ELISA	Poliovirus (PV) and enterovirus 71 (EV71) plaque assays	315660689	RalphTrippLab_Poliovirus_EV71_miRNA_Dataset1	NCBI PubChem BioAssay	1224906	https://pubchem.ncbi.nlm.nih.gov/bioassay/1224906	MI0008333	EV71 and poliovirus
HEp-2 cell	Primary screening and miRNA mimic transfection	Validation screening and removal of false positives	Polio Type II specific antibody capture ELISA	Poliovirus (PV) and enterovirus 71 (EV71) plaque assays	315660690	RalphTrippLab_Poliovirus_EV71_miRNA_Dataset1	NCBI PubChem BioAssay	1224906	https://pubchem.ncbi.nlm.nih.gov/bioassay/1224906	MIMAT0015049	EV71 and poliovirus
HEp-2 cell	Primary screening and miRNA mimic transfection	Validation screening and removal of false positives	Polio Type II specific antibody capture ELISA	Poliovirus (PV) and enterovirus 71 (EV71) plaque assays	315660691	RalphTrippLab_Poliovirus_EV71_miRNA_Dataset1	NCBI PubChem BioAssay	1224906	https://pubchem.ncbi.nlm.nih.gov/bioassay/1224906	MI0000472	EV71 and poliovirus
HEp-2 cell	Primary screening and miRNA mimic transfection	Validation screening and removal of false positives	Polio Type II specific antibody capture ELISA	Poliovirus (PV) and enterovirus 71 (EV71) plaque assays	315660692	RalphTrippLab_Poliovirus_EV71_miRNA_Dataset1	NCBI PubChem BioAssay	1224906	https://pubchem.ncbi.nlm.nih.gov/bioassay/1224906	MI0000463	EV71 and poliovirus
HEp-2 cell	Primary screening and miRNA mimic transfection	Validation screening and removal of false positives	Polio Type II specific antibody capture ELISA	Poliovirus (PV) and enterovirus 71 (EV71) plaque assays	315660694	RalphTrippLab_Poliovirus_EV71_miRNA_Dataset1	NCBI PubChem BioAssay	1224906	https://pubchem.ncbi.nlm.nih.gov/bioassay/1224906	MI0016599	EV71 and poliovirus
HEp-2 cell	Primary screening and miRNA mimic transfection	Validation screening and removal of false positives	Polio Type II specific antibody capture ELISA	Poliovirus (PV) and enterovirus 71 (EV71) plaque assays	315660695	RalphTrippLab_Poliovirus_EV71_miRNA_Dataset1	NCBI PubChem BioAssay	1224906	https://pubchem.ncbi.nlm.nih.gov/bioassay/1224906	MI0003652	EV71 and poliovirus
HEp-2 cell	Primary screening and miRNA mimic transfection	Validation screening and removal of false positives	Polio Type II specific antibody capture ELISA	Poliovirus (PV) and enterovirus 71 (EV71) plaque assays	315660696	RalphTrippLab_Poliovirus_EV71_miRNA_Dataset1	NCBI PubChem BioAssay	1224906	https://pubchem.ncbi.nlm.nih.gov/bioassay/1224906	MIMAT0018097	EV71 and poliovirus
HEp-2 cell	Primary screening and miRNA mimic transfection	Validation screening and removal of false positives	Polio Type II specific antibody capture ELISA	Poliovirus (PV) and enterovirus 71 (EV71) plaque assays	315660697	RalphTrippLab_Poliovirus_EV71_miRNA_Dataset1	NCBI PubChem BioAssay	1224906	https://pubchem.ncbi.nlm.nih.gov/bioassay/1224906	MI0000438	EV71 and poliovirus
HEp-2 cell	Primary screening and miRNA mimic transfection	Validation screening and removal of false positives	Polio Type II specific antibody capture ELISA	Poliovirus (PV) and enterovirus 71 (EV71) plaque assays	315660698	RalphTrippLab_Poliovirus_EV71_miRNA_Dataset1	NCBI PubChem BioAssay	1224906	https://pubchem.ncbi.nlm.nih.gov/bioassay/1224906	MIMAT0014977	EV71 and poliovirus
HEp-2 cell	Primary screening and miRNA mimic transfection	Validation screening and removal of false positives	Polio Type II specific antibody capture ELISA	Poliovirus (PV) and enterovirus 71 (EV71) plaque assays	315660699	RalphTrippLab_Poliovirus_EV71_miRNA_Dataset1	NCBI PubChem BioAssay	1224906	https://pubchem.ncbi.nlm.nih.gov/bioassay/1224906	MI0003782	EV71 and poliovirus
HEp-2 cell	Primary screening and miRNA mimic transfection	Validation screening and removal of false positives	Polio Type II specific antibody capture ELISA	Poliovirus (PV) and enterovirus 71 (EV71) plaque assays	315660700	RalphTrippLab_Poliovirus_EV71_miRNA_Dataset1	NCBI PubChem BioAssay	1224906	https://pubchem.ncbi.nlm.nih.gov/bioassay/1224906	MI0003640	EV71 and poliovirus
HEp-2 cell	Primary screening and miRNA mimic transfection	Validation screening and removal of false positives	Polio Type II specific antibody capture ELISA	Poliovirus (PV) and enterovirus 71 (EV71) plaque assays	315660701	RalphTrippLab_Poliovirus_EV71_miRNA_Dataset1	NCBI PubChem BioAssay	1224906	https://pubchem.ncbi.nlm.nih.gov/bioassay/1224906	MI0000253	EV71 and poliovirus
HEp-2 cell	Primary screening and miRNA mimic transfection	Validation screening and removal of false positives	Polio Type II specific antibody capture ELISA	Poliovirus (PV) and enterovirus 71 (EV71) plaque assays	315660702	RalphTrippLab_Poliovirus_EV71_miRNA_Dataset1	NCBI PubChem BioAssay	1224906	https://pubchem.ncbi.nlm.nih.gov/bioassay/1224906	MI0000803	EV71 and poliovirus
HEp-2 cell	Primary screening and miRNA mimic transfection	Validation screening and removal of false positives	Polio Type II specific antibody capture ELISA	Poliovirus (PV) and enterovirus 71 (EV71) plaque assays	315660703	RalphTrippLab_Poliovirus_EV71_miRNA_Dataset1	NCBI PubChem BioAssay	1224906	https://pubchem.ncbi.nlm.nih.gov/bioassay/1224906	MI0007260	EV71 and poliovirus
HEp-2 cell	Primary screening and miRNA mimic transfection	Validation screening and removal of false positives	Polio Type II specific antibody capture ELISA	Poliovirus (PV) and enterovirus 71 (EV71) plaque assays	315660704	RalphTrippLab_Poliovirus_EV71_miRNA_Dataset1	NCBI PubChem BioAssay	1224906	https://pubchem.ncbi.nlm.nih.gov/bioassay/1224906	MI0000458	EV71 and poliovirus
HEp-2 cell	Primary screening and miRNA mimic transfection	Validation screening and removal of false positives	Polio Type II specific antibody capture ELISA	Poliovirus (PV) and enterovirus 71 (EV71) plaque assays	315660705	RalphTrippLab_Poliovirus_EV71_miRNA_Dataset1	NCBI PubChem BioAssay	1224906	https://pubchem.ncbi.nlm.nih.gov/bioassay/1224906	MIMAT0018111	EV71 and poliovirus
HEp-2 cell	Primary screening and miRNA mimic transfection	Validation screening and removal of false positives	Polio Type II specific antibody capture ELISA	Poliovirus (PV) and enterovirus 71 (EV71) plaque assays	315660706	RalphTrippLab_Poliovirus_EV71_miRNA_Dataset1	NCBI PubChem BioAssay	1224906	https://pubchem.ncbi.nlm.nih.gov/bioassay/1224906	MIMAT0018113	EV71 and poliovirus
HEp-2 cell	Primary screening and miRNA mimic transfection	Validation screening and removal of false positives	Polio Type II specific antibody capture ELISA	Poliovirus (PV) and enterovirus 71 (EV71) plaque assays	315660707	RalphTrippLab_Poliovirus_EV71_miRNA_Dataset1	NCBI PubChem BioAssay	1224906	https://pubchem.ncbi.nlm.nih.gov/bioassay/1224906	MIMAT0018353	EV71 and poliovirus
HEp-2 cell	Primary screening and miRNA mimic transfection	Validation screening and removal of false positives	Polio Type II specific antibody capture ELISA	Poliovirus (PV) and enterovirus 71 (EV71) plaque assays	315660708	RalphTrippLab_Poliovirus_EV71_miRNA_Dataset1	NCBI PubChem BioAssay	1224906	https://pubchem.ncbi.nlm.nih.gov/bioassay/1224906	MI0008195	EV71 and poliovirus
HEp-2 cell	Primary screening and miRNA mimic transfection	Validation screening and removal of false positives	Polio Type II specific antibody capture ELISA	Poliovirus (PV) and enterovirus 71 (EV71) plaque assays	315660709	RalphTrippLab_Poliovirus_EV71_miRNA_Dataset1	NCBI PubChem BioAssay	1224906	https://pubchem.ncbi.nlm.nih.gov/bioassay/1224906	MI0006393	EV71 and poliovirus
HEp-2 cell	Primary screening and miRNA mimic transfection	Validation screening and removal of false positives	Polio Type II specific antibody capture ELISA	Poliovirus (PV) and enterovirus 71 (EV71) plaque assays	315660710	RalphTrippLab_Poliovirus_EV71_miRNA_Dataset1	NCBI PubChem BioAssay	1224906	https://pubchem.ncbi.nlm.nih.gov/bioassay/1224906	MI0006324	EV71 and poliovirus
HEp-2 cell	Primary screening and miRNA mimic transfection	Validation screening and removal of false positives	Polio Type II specific antibody capture ELISA	Poliovirus (PV) and enterovirus 71 (EV71) plaque assays	315660711	RalphTrippLab_Poliovirus_EV71_miRNA_Dataset1	NCBI PubChem BioAssay	1224906	https://pubchem.ncbi.nlm.nih.gov/bioassay/1224906	MI0006398	EV71 and poliovirus
HEp-2 cell	Primary screening and miRNA mimic transfection	Validation screening and removal of false positives	Polio Type II specific antibody capture ELISA	Poliovirus (PV) and enterovirus 71 (EV71) plaque assays	315660712	RalphTrippLab_Poliovirus_EV71_miRNA_Dataset1	NCBI PubChem BioAssay	1224906	https://pubchem.ncbi.nlm.nih.gov/bioassay/1224906	MI0005532	EV71 and poliovirus
HEp-2 cell	Primary screening and miRNA mimic transfection	Validation screening and removal of false positives	Polio Type II specific antibody capture ELISA	Poliovirus (PV) and enterovirus 71 (EV71) plaque assays	315660713	RalphTrippLab_Poliovirus_EV71_miRNA_Dataset1	NCBI PubChem BioAssay	1224906	https://pubchem.ncbi.nlm.nih.gov/bioassay/1224906	MI0003171	EV71 and poliovirus
HEp-2 cell	Primary screening and miRNA mimic transfection	Validation screening and removal of false positives	Polio Type II specific antibody capture ELISA	Poliovirus (PV) and enterovirus 71 (EV71) plaque assays	315660714	RalphTrippLab_Poliovirus_EV71_miRNA_Dataset1	NCBI PubChem BioAssay	1224906	https://pubchem.ncbi.nlm.nih.gov/bioassay/1224906	MIMAT0016852	EV71 and poliovirus
HEp-2 cell	Primary screening and miRNA mimic transfection	Validation screening and removal of false positives	Polio Type II specific antibody capture ELISA	Poliovirus (PV) and enterovirus 71 (EV71) plaque assays	315660715	RalphTrippLab_Poliovirus_EV71_miRNA_Dataset1	NCBI PubChem BioAssay	1224906	https://pubchem.ncbi.nlm.nih.gov/bioassay/1224906	MI0006442	EV71 and poliovirus
HEp-2 cell	Primary screening and miRNA mimic transfection	Validation screening and removal of false positives	Polio Type II specific antibody capture ELISA	Poliovirus (PV) and enterovirus 71 (EV71) plaque assays	315660716	RalphTrippLab_Poliovirus_EV71_miRNA_Dataset1	NCBI PubChem BioAssay	1224906	https://pubchem.ncbi.nlm.nih.gov/bioassay/1224906	MI0003154	EV71 and poliovirus
HEp-2 cell	Primary screening and miRNA mimic transfection	Validation screening and removal of false positives	Polio Type II specific antibody capture ELISA	Poliovirus (PV) and enterovirus 71 (EV71) plaque assays	315660717	RalphTrippLab_Poliovirus_EV71_miRNA_Dataset1	NCBI PubChem BioAssay	1224906	https://pubchem.ncbi.nlm.nih.gov/bioassay/1224906	MI0001150	EV71 and poliovirus
HEp-2 cell	Primary screening and miRNA mimic transfection	Validation screening and removal of false positives	Polio Type II specific antibody capture ELISA	Poliovirus (PV) and enterovirus 71 (EV71) plaque assays	315660718	RalphTrippLab_Poliovirus_EV71_miRNA_Dataset1	NCBI PubChem BioAssay	1224906	https://pubchem.ncbi.nlm.nih.gov/bioassay/1224906	MI0003580	EV71 and poliovirus
HEp-2 cell	Primary screening and miRNA mimic transfection	Validation screening and removal of false positives	Polio Type II specific antibody capture ELISA	Poliovirus (PV) and enterovirus 71 (EV71) plaque assays	315660719	RalphTrippLab_Poliovirus_EV71_miRNA_Dataset1	NCBI PubChem BioAssay	1224906	https://pubchem.ncbi.nlm.nih.gov/bioassay/1224906	MIMAT0015065	EV71 and poliovirus
HEp-2 cell	Primary screening and miRNA mimic transfection	Validation screening and removal of false positives	Polio Type II specific antibody capture ELISA	Poliovirus (PV) and enterovirus 71 (EV71) plaque assays	315660720	RalphTrippLab_Poliovirus_EV71_miRNA_Dataset1	NCBI PubChem BioAssay	1224906	https://pubchem.ncbi.nlm.nih.gov/bioassay/1224906	MIMAT0015004	EV71 and poliovirus
HEp-2 cell	Primary screening and miRNA mimic transfection	Validation screening and removal of false positives	Polio Type II specific antibody capture ELISA	Poliovirus (PV) and enterovirus 71 (EV71) plaque assays	315660721	RalphTrippLab_Poliovirus_EV71_miRNA_Dataset1	NCBI PubChem BioAssay	1224906	https://pubchem.ncbi.nlm.nih.gov/bioassay/1224906	MI0000342	EV71 and poliovirus
HEp-2 cell	Primary screening and miRNA mimic transfection	Validation screening and removal of false positives	Polio Type II specific antibody capture ELISA	Poliovirus (PV) and enterovirus 71 (EV71) plaque assays	315660722	RalphTrippLab_Poliovirus_EV71_miRNA_Dataset1	NCBI PubChem BioAssay	1224906	https://pubchem.ncbi.nlm.nih.gov/bioassay/1224906	MI0000775	EV71 and poliovirus
HEp-2 cell	Primary screening and miRNA mimic transfection	Validation screening and removal of false positives	Polio Type II specific antibody capture ELISA	Poliovirus (PV) and enterovirus 71 (EV71) plaque assays	315660723	RalphTrippLab_Poliovirus_EV71_miRNA_Dataset1	NCBI PubChem BioAssay	1224906	https://pubchem.ncbi.nlm.nih.gov/bioassay/1224906	MI0006649	EV71 and poliovirus
HEp-2 cell	Primary screening and miRNA mimic transfection	Validation screening and removal of false positives	Polio Type II specific antibody capture ELISA	Poliovirus (PV) and enterovirus 71 (EV71) plaque assays	315660724	RalphTrippLab_Poliovirus_EV71_miRNA_Dataset1	NCBI PubChem BioAssay	1224906	https://pubchem.ncbi.nlm.nih.gov/bioassay/1224906	MI0016053	EV71 and poliovirus
HEp-2 cell	Primary screening and miRNA mimic transfection	Validation screening and removal of false positives	Polio Type II specific antibody capture ELISA	Poliovirus (PV) and enterovirus 71 (EV71) plaque assays	315660725	RalphTrippLab_Poliovirus_EV71_miRNA_Dataset1	NCBI PubChem BioAssay	1224906	https://pubchem.ncbi.nlm.nih.gov/bioassay/1224906	MI0000782	EV71 and poliovirus
HEp-2 cell	Primary screening and miRNA mimic transfection	Validation screening and removal of false positives	Polio Type II specific antibody capture ELISA	Poliovirus (PV) and enterovirus 71 (EV71) plaque assays	315660726	RalphTrippLab_Poliovirus_EV71_miRNA_Dataset1	NCBI PubChem BioAssay	1224906	https://pubchem.ncbi.nlm.nih.gov/bioassay/1224906	MI0003629	EV71 and poliovirus
HEp-2 cell	Primary screening and miRNA mimic transfection	Validation screening and removal of false positives	Polio Type II specific antibody capture ELISA	Poliovirus (PV) and enterovirus 71 (EV71) plaque assays	315660727	RalphTrippLab_Poliovirus_EV71_miRNA_Dataset1	NCBI PubChem BioAssay	1224906	https://pubchem.ncbi.nlm.nih.gov/bioassay/1224906	MI0000815	EV71 and poliovirus
HEp-2 cell	Primary screening and miRNA mimic transfection	Validation screening and removal of false positives	Polio Type II specific antibody capture ELISA	Poliovirus (PV) and enterovirus 71 (EV71) plaque assays	315660728	RalphTrippLab_Poliovirus_EV71_miRNA_Dataset1	NCBI PubChem BioAssay	1224906	https://pubchem.ncbi.nlm.nih.gov/bioassay/1224906	MI0005117	EV71 and poliovirus
HEp-2 cell	Primary screening and miRNA mimic transfection	Validation screening and removal of false positives	Polio Type II specific antibody capture ELISA	Poliovirus (PV) and enterovirus 71 (EV71) plaque assays	315660729	RalphTrippLab_Poliovirus_EV71_miRNA_Dataset1	NCBI PubChem BioAssay	1224906	https://pubchem.ncbi.nlm.nih.gov/bioassay/1224906	MI0003140	EV71 and poliovirus
HEp-2 cell	Primary screening and miRNA mimic transfection	Validation screening and removal of false positives	Polio Type II specific antibody capture ELISA	Poliovirus (PV) and enterovirus 71 (EV71) plaque assays	315660730	RalphTrippLab_Poliovirus_EV71_miRNA_Dataset1	NCBI PubChem BioAssay	1224906	https://pubchem.ncbi.nlm.nih.gov/bioassay/1224906	MI0000736	EV71 and poliovirus
HEp-2 cell	Primary screening and miRNA mimic transfection	Validation screening and removal of false positives	Polio Type II specific antibody capture ELISA	Poliovirus (PV) and enterovirus 71 (EV71) plaque assays	315660731	RalphTrippLab_Poliovirus_EV71_miRNA_Dataset1	NCBI PubChem BioAssay	1224906	https://pubchem.ncbi.nlm.nih.gov/bioassay/1224906	MI0003667	EV71 and poliovirus
HEp-2 cell	Primary screening and miRNA mimic transfection	Validation screening and removal of false positives	Polio Type II specific antibody capture ELISA	Poliovirus (PV) and enterovirus 71 (EV71) plaque assays	315660732	RalphTrippLab_Poliovirus_EV71_miRNA_Dataset1	NCBI PubChem BioAssay	1224906	https://pubchem.ncbi.nlm.nih.gov/bioassay/1224906	MI0005559	EV71 and poliovirus
HEp-2 cell	Primary screening and miRNA mimic transfection	Validation screening and removal of false positives	Polio Type II specific antibody capture ELISA	Poliovirus (PV) and enterovirus 71 (EV71) plaque assays	315660733	RalphTrippLab_Poliovirus_EV71_miRNA_Dataset1	NCBI PubChem BioAssay	1224906	https://pubchem.ncbi.nlm.nih.gov/bioassay/1224906	MI0000742	EV71 and poliovirus
HEp-2 cell	Primary screening and miRNA mimic transfection	Validation screening and removal of false positives	Polio Type II specific antibody capture ELISA	Poliovirus (PV) and enterovirus 71 (EV71) plaque assays	315660734	RalphTrippLab_Poliovirus_EV71_miRNA_Dataset1	NCBI PubChem BioAssay	1224906	https://pubchem.ncbi.nlm.nih.gov/bioassay/1224906	MI0000448	EV71 and poliovirus
HEp-2 cell	Primary screening and miRNA mimic transfection	Validation screening and removal of false positives	Polio Type II specific antibody capture ELISA	Poliovirus (PV) and enterovirus 71 (EV71) plaque assays	315660735	RalphTrippLab_Poliovirus_EV71_miRNA_Dataset1	NCBI PubChem BioAssay	1224906	https://pubchem.ncbi.nlm.nih.gov/bioassay/1224906	MI0000085	EV71 and poliovirus
HEp-2 cell	Primary screening and miRNA mimic transfection	Validation screening and removal of false positives	Polio Type II specific antibody capture ELISA	Poliovirus (PV) and enterovirus 71 (EV71) plaque assays	315660736	RalphTrippLab_Poliovirus_EV71_miRNA_Dataset1	NCBI PubChem BioAssay	1224906	https://pubchem.ncbi.nlm.nih.gov/bioassay/1224906	MI0003623	EV71 and poliovirus
HEp-2 cell	Primary screening and miRNA mimic transfection	Validation screening and removal of false positives	Polio Type II specific antibody capture ELISA	Poliovirus (PV) and enterovirus 71 (EV71) plaque assays	315660737	RalphTrippLab_Poliovirus_EV71_miRNA_Dataset1	NCBI PubChem BioAssay	1224906	https://pubchem.ncbi.nlm.nih.gov/bioassay/1224906	MI0000813	EV71 and poliovirus
HEp-2 cell	Primary screening and miRNA mimic transfection	Validation screening and removal of false positives	Polio Type II specific antibody capture ELISA	Poliovirus (PV) and enterovirus 71 (EV71) plaque assays	315660738	RalphTrippLab_Poliovirus_EV71_miRNA_Dataset1	NCBI PubChem BioAssay	1224906	https://pubchem.ncbi.nlm.nih.gov/bioassay/1224906	MI0005544	EV71 and poliovirus
HEp-2 cell	Primary screening and miRNA mimic transfection	Validation screening and removal of false positives	Polio Type II specific antibody capture ELISA	Poliovirus (PV) and enterovirus 71 (EV71) plaque assays	315660739	RalphTrippLab_Poliovirus_EV71_miRNA_Dataset1	NCBI PubChem BioAssay	1224906	https://pubchem.ncbi.nlm.nih.gov/bioassay/1224906	MI0007075	EV71 and poliovirus
HEp-2 cell	Primary screening and miRNA mimic transfection	Validation screening and removal of false positives	Polio Type II specific antibody capture ELISA	Poliovirus (PV) and enterovirus 71 (EV71) plaque assays	315660740	RalphTrippLab_Poliovirus_EV71_miRNA_Dataset1	NCBI PubChem BioAssay	1224906	https://pubchem.ncbi.nlm.nih.gov/bioassay/1224906	MI0000111	EV71 and poliovirus
HEp-2 cell	Primary screening and miRNA mimic transfection	Validation screening and removal of false positives	Polio Type II specific antibody capture ELISA	Poliovirus (PV) and enterovirus 71 (EV71) plaque assays	315660741	RalphTrippLab_Poliovirus_EV71_miRNA_Dataset1	NCBI PubChem BioAssay	1224906	https://pubchem.ncbi.nlm.nih.gov/bioassay/1224906	MI0000804	EV71 and poliovirus
HEp-2 cell	Primary screening and miRNA mimic transfection	Validation screening and removal of false positives	Polio Type II specific antibody capture ELISA	Poliovirus (PV) and enterovirus 71 (EV71) plaque assays	315660742	RalphTrippLab_Poliovirus_EV71_miRNA_Dataset1	NCBI PubChem BioAssay	1224906	https://pubchem.ncbi.nlm.nih.gov/bioassay/1224906	MI0009983	EV71 and poliovirus
HEp-2 cell	Primary screening and miRNA mimic transfection	Validation screening and removal of false positives	Polio Type II specific antibody capture ELISA	Poliovirus (PV) and enterovirus 71 (EV71) plaque assays	315660743	RalphTrippLab_Poliovirus_EV71_miRNA_Dataset1	NCBI PubChem BioAssay	1224906	https://pubchem.ncbi.nlm.nih.gov/bioassay/1224906	MI0003169	EV71 and poliovirus
HEp-2 cell	Primary screening and miRNA mimic transfection	Validation screening and removal of false positives	Polio Type II specific antibody capture ELISA	Poliovirus (PV) and enterovirus 71 (EV71) plaque assays	315660744	RalphTrippLab_Poliovirus_EV71_miRNA_Dataset1	NCBI PubChem BioAssay	1224906	https://pubchem.ncbi.nlm.nih.gov/bioassay/1224906	MI0003575	EV71 and poliovirus
HEp-2 cell	Primary screening and miRNA mimic transfection	Validation screening and removal of false positives	Polio Type II specific antibody capture ELISA	Poliovirus (PV) and enterovirus 71 (EV71) plaque assays	315660745	RalphTrippLab_Poliovirus_EV71_miRNA_Dataset1	NCBI PubChem BioAssay	1224906	https://pubchem.ncbi.nlm.nih.gov/bioassay/1224906	MIMAT0016844	EV71 and poliovirus
HEp-2 cell	Primary screening and miRNA mimic transfection	Validation screening and removal of false positives	Polio Type II specific antibody capture ELISA	Poliovirus (PV) and enterovirus 71 (EV71) plaque assays	315660746	RalphTrippLab_Poliovirus_EV71_miRNA_Dataset1	NCBI PubChem BioAssay	1224906	https://pubchem.ncbi.nlm.nih.gov/bioassay/1224906	MI0016065	EV71 and poliovirus
HEp-2 cell	Primary screening and miRNA mimic transfection	Validation screening and removal of false positives	Polio Type II specific antibody capture ELISA	Poliovirus (PV) and enterovirus 71 (EV71) plaque assays	315660747	RalphTrippLab_Poliovirus_EV71_miRNA_Dataset1	NCBI PubChem BioAssay	1224906	https://pubchem.ncbi.nlm.nih.gov/bioassay/1224906	MI0001446	EV71 and poliovirus
HEp-2 cell	Primary screening and miRNA mimic transfection	Validation screening and removal of false positives	Polio Type II specific antibody capture ELISA	Poliovirus (PV) and enterovirus 71 (EV71) plaque assays	315660748	RalphTrippLab_Poliovirus_EV71_miRNA_Dataset1	NCBI PubChem BioAssay	1224906	https://pubchem.ncbi.nlm.nih.gov/bioassay/1224906	MI0003625	EV71 and poliovirus
HEp-2 cell	Primary screening and miRNA mimic transfection	Validation screening and removal of false positives	Polio Type II specific antibody capture ELISA	Poliovirus (PV) and enterovirus 71 (EV71) plaque assays	315660749	RalphTrippLab_Poliovirus_EV71_miRNA_Dataset1	NCBI PubChem BioAssay	1224906	https://pubchem.ncbi.nlm.nih.gov/bioassay/1224906	MI0014136	EV71 and poliovirus
HEp-2 cell	Primary screening and miRNA mimic transfection	Validation screening and removal of false positives	Polio Type II specific antibody capture ELISA	Poliovirus (PV) and enterovirus 71 (EV71) plaque assays	315660750	RalphTrippLab_Poliovirus_EV71_miRNA_Dataset1	NCBI PubChem BioAssay	1224906	https://pubchem.ncbi.nlm.nih.gov/bioassay/1224906	MI0005759	EV71 and poliovirus
HEp-2 cell	Primary screening and miRNA mimic transfection	Validation screening and removal of false positives	Polio Type II specific antibody capture ELISA	Poliovirus (PV) and enterovirus 71 (EV71) plaque assays	315660751	RalphTrippLab_Poliovirus_EV71_miRNA_Dataset1	NCBI PubChem BioAssay	1224906	https://pubchem.ncbi.nlm.nih.gov/bioassay/1224906	MIMAT0015083	EV71 and poliovirus
HEp-2 cell	Primary screening and miRNA mimic transfection	Validation screening and removal of false positives	Polio Type II specific antibody capture ELISA	Poliovirus (PV) and enterovirus 71 (EV71) plaque assays	315660752	RalphTrippLab_Poliovirus_EV71_miRNA_Dataset1	NCBI PubChem BioAssay	1224906	https://pubchem.ncbi.nlm.nih.gov/bioassay/1224906	MI0003632	EV71 and poliovirus
HEp-2 cell	Primary screening and miRNA mimic transfection	Validation screening and removal of false positives	Polio Type II specific antibody capture ELISA	Poliovirus (PV) and enterovirus 71 (EV71) plaque assays	315660753	RalphTrippLab_Poliovirus_EV71_miRNA_Dataset1	NCBI PubChem BioAssay	1224906	https://pubchem.ncbi.nlm.nih.gov/bioassay/1224906	MI0000089	EV71 and poliovirus
HEp-2 cell	Primary screening and miRNA mimic transfection	Validation screening and removal of false positives	Polio Type II specific antibody capture ELISA	Poliovirus (PV) and enterovirus 71 (EV71) plaque assays	315660754	RalphTrippLab_Poliovirus_EV71_miRNA_Dataset1	NCBI PubChem BioAssay	1224906	https://pubchem.ncbi.nlm.nih.gov/bioassay/1224906	MI0016013	EV71 and poliovirus
HEp-2 cell	Primary screening and miRNA mimic transfection	Validation screening and removal of false positives	Polio Type II specific antibody capture ELISA	Poliovirus (PV) and enterovirus 71 (EV71) plaque assays	315660755	RalphTrippLab_Poliovirus_EV71_miRNA_Dataset1	NCBI PubChem BioAssay	1224906	https://pubchem.ncbi.nlm.nih.gov/bioassay/1224906	MI0000269	EV71 and poliovirus
HEp-2 cell	Primary screening and miRNA mimic transfection	Validation screening and removal of false positives	Polio Type II specific antibody capture ELISA	Poliovirus (PV) and enterovirus 71 (EV71) plaque assays	315660756	RalphTrippLab_Poliovirus_EV71_miRNA_Dataset1	NCBI PubChem BioAssay	1224906	https://pubchem.ncbi.nlm.nih.gov/bioassay/1224906	MI0000777	EV71 and poliovirus
HEp-2 cell	Primary screening and miRNA mimic transfection	Validation screening and removal of false positives	Polio Type II specific antibody capture ELISA	Poliovirus (PV) and enterovirus 71 (EV71) plaque assays	315660757	RalphTrippLab_Poliovirus_EV71_miRNA_Dataset1	NCBI PubChem BioAssay	1224906	https://pubchem.ncbi.nlm.nih.gov/bioassay/1224906	MI0000748	EV71 and poliovirus
HEp-2 cell	Primary screening and miRNA mimic transfection	Validation screening and removal of false positives	Polio Type II specific antibody capture ELISA	Poliovirus (PV) and enterovirus 71 (EV71) plaque assays	315660758	RalphTrippLab_Poliovirus_EV71_miRNA_Dataset1	NCBI PubChem BioAssay	1224906	https://pubchem.ncbi.nlm.nih.gov/bioassay/1224906	MI0006392	EV71 and poliovirus
HEp-2 cell	Primary screening and miRNA mimic transfection	Validation screening and removal of false positives	Polio Type II specific antibody capture ELISA	Poliovirus (PV) and enterovirus 71 (EV71) plaque assays	315660759	RalphTrippLab_Poliovirus_EV71_miRNA_Dataset1	NCBI PubChem BioAssay	1224906	https://pubchem.ncbi.nlm.nih.gov/bioassay/1224906	MI0000102	EV71 and poliovirus
HEp-2 cell	Primary screening and miRNA mimic transfection	Validation screening and removal of false positives	Polio Type II specific antibody capture ELISA	Poliovirus (PV) and enterovirus 71 (EV71) plaque assays	315660760	RalphTrippLab_Poliovirus_EV71_miRNA_Dataset1	NCBI PubChem BioAssay	1224906	https://pubchem.ncbi.nlm.nih.gov/bioassay/1224906	MI0005542	EV71 and poliovirus
HEp-2 cell	Primary screening and miRNA mimic transfection	Validation screening and removal of false positives	Polio Type II specific antibody capture ELISA	Poliovirus (PV) and enterovirus 71 (EV71) plaque assays	315660762	RalphTrippLab_Poliovirus_EV71_miRNA_Dataset1	NCBI PubChem BioAssay	1224906	https://pubchem.ncbi.nlm.nih.gov/bioassay/1224906	MI0003589	EV71 and poliovirus
HEp-2 cell	Primary screening and miRNA mimic transfection	Validation screening and removal of false positives	Polio Type II specific antibody capture ELISA	Poliovirus (PV) and enterovirus 71 (EV71) plaque assays	315660763	RalphTrippLab_Poliovirus_EV71_miRNA_Dataset1	NCBI PubChem BioAssay	1224906	https://pubchem.ncbi.nlm.nih.gov/bioassay/1224906	MI0003760	EV71 and poliovirus
HEp-2 cell	Primary screening and miRNA mimic transfection	Validation screening and removal of false positives	Polio Type II specific antibody capture ELISA	Poliovirus (PV) and enterovirus 71 (EV71) plaque assays	315660764	RalphTrippLab_Poliovirus_EV71_miRNA_Dataset1	NCBI PubChem BioAssay	1224906	https://pubchem.ncbi.nlm.nih.gov/bioassay/1224906	MI0000291	EV71 and poliovirus
HEp-2 cell	Primary screening and miRNA mimic transfection	Validation screening and removal of false positives	Polio Type II specific antibody capture ELISA	Poliovirus (PV) and enterovirus 71 (EV71) plaque assays	315660765	RalphTrippLab_Poliovirus_EV71_miRNA_Dataset1	NCBI PubChem BioAssay	1224906	https://pubchem.ncbi.nlm.nih.gov/bioassay/1224906	MI0006444	EV71 and poliovirus
HEp-2 cell	Primary screening and miRNA mimic transfection	Validation screening and removal of false positives	Polio Type II specific antibody capture ELISA	Poliovirus (PV) and enterovirus 71 (EV71) plaque assays	315660766	RalphTrippLab_Poliovirus_EV71_miRNA_Dataset1	NCBI PubChem BioAssay	1224906	https://pubchem.ncbi.nlm.nih.gov/bioassay/1224906	MIMAT0015043	EV71 and poliovirus
HEp-2 cell	Primary screening and miRNA mimic transfection	Validation screening and removal of false positives	Polio Type II specific antibody capture ELISA	Poliovirus (PV) and enterovirus 71 (EV71) plaque assays	315660767	RalphTrippLab_Poliovirus_EV71_miRNA_Dataset1	NCBI PubChem BioAssay	1224906	https://pubchem.ncbi.nlm.nih.gov/bioassay/1224906	MI0000814	EV71 and poliovirus
HEp-2 cell	Primary screening and miRNA mimic transfection	Validation screening and removal of false positives	Polio Type II specific antibody capture ELISA	Poliovirus (PV) and enterovirus 71 (EV71) plaque assays	315660768	RalphTrippLab_Poliovirus_EV71_miRNA_Dataset1	NCBI PubChem BioAssay	1224906	https://pubchem.ncbi.nlm.nih.gov/bioassay/1224906	MI0003613	EV71 and poliovirus
HEp-2 cell	Primary screening and miRNA mimic transfection	Validation screening and removal of false positives	Polio Type II specific antibody capture ELISA	Poliovirus (PV) and enterovirus 71 (EV71) plaque assays	315660769	RalphTrippLab_Poliovirus_EV71_miRNA_Dataset1	NCBI PubChem BioAssay	1224906	https://pubchem.ncbi.nlm.nih.gov/bioassay/1224906	MI0000806	EV71 and poliovirus
HEp-2 cell	Primary screening and miRNA mimic transfection	Validation screening and removal of false positives	Polio Type II specific antibody capture ELISA	Poliovirus (PV) and enterovirus 71 (EV71) plaque assays	315660770	RalphTrippLab_Poliovirus_EV71_miRNA_Dataset1	NCBI PubChem BioAssay	1224906	https://pubchem.ncbi.nlm.nih.gov/bioassay/1224906	MI0003662	EV71 and poliovirus
HEp-2 cell	Primary screening and miRNA mimic transfection	Validation screening and removal of false positives	Polio Type II specific antibody capture ELISA	Poliovirus (PV) and enterovirus 71 (EV71) plaque assays	315660771	RalphTrippLab_Poliovirus_EV71_miRNA_Dataset1	NCBI PubChem BioAssay	1224906	https://pubchem.ncbi.nlm.nih.gov/bioassay/1224906	MI0003648	EV71 and poliovirus
HEp-2 cell	Primary screening and miRNA mimic transfection	Validation screening and removal of false positives	Polio Type II specific antibody capture ELISA	Poliovirus (PV) and enterovirus 71 (EV71) plaque assays	315660772	RalphTrippLab_Poliovirus_EV71_miRNA_Dataset1	NCBI PubChem BioAssay	1224906	https://pubchem.ncbi.nlm.nih.gov/bioassay/1224906	MI0000455	EV71 and poliovirus
HEp-2 cell	Primary screening and miRNA mimic transfection	Validation screening and removal of false positives	Polio Type II specific antibody capture ELISA	Poliovirus (PV) and enterovirus 71 (EV71) plaque assays	315660773	RalphTrippLab_Poliovirus_EV71_miRNA_Dataset1	NCBI PubChem BioAssay	1224906	https://pubchem.ncbi.nlm.nih.gov/bioassay/1224906	MIMAT0016916	EV71 and poliovirus
HEp-2 cell	Primary screening and miRNA mimic transfection	Validation screening and removal of false positives	Polio Type II specific antibody capture ELISA	Poliovirus (PV) and enterovirus 71 (EV71) plaque assays	315660774	RalphTrippLab_Poliovirus_EV71_miRNA_Dataset1	NCBI PubChem BioAssay	1224906	https://pubchem.ncbi.nlm.nih.gov/bioassay/1224906	MIMAT0016901	EV71 and poliovirus
HEp-2 cell	Primary screening and miRNA mimic transfection	Validation screening and removal of false positives	Polio Type II specific antibody capture ELISA	Poliovirus (PV) and enterovirus 71 (EV71) plaque assays	315660775	RalphTrippLab_Poliovirus_EV71_miRNA_Dataset1	NCBI PubChem BioAssay	1224906	https://pubchem.ncbi.nlm.nih.gov/bioassay/1224906	MI0003198	EV71 and poliovirus
HEp-2 cell	Primary screening and miRNA mimic transfection	Validation screening and removal of false positives	Polio Type II specific antibody capture ELISA	Poliovirus (PV) and enterovirus 71 (EV71) plaque assays	315660776	RalphTrippLab_Poliovirus_EV71_miRNA_Dataset1	NCBI PubChem BioAssay	1224906	https://pubchem.ncbi.nlm.nih.gov/bioassay/1224906	MIMAT0015055	EV71 and poliovirus
HEp-2 cell	Primary screening and miRNA mimic transfection	Validation screening and removal of false positives	Polio Type II specific antibody capture ELISA	Poliovirus (PV) and enterovirus 71 (EV71) plaque assays	315660777	RalphTrippLab_Poliovirus_EV71_miRNA_Dataset1	NCBI PubChem BioAssay	1224906	https://pubchem.ncbi.nlm.nih.gov/bioassay/1224906	MI0003650	EV71 and poliovirus
HEp-2 cell	Primary screening and miRNA mimic transfection	Validation screening and removal of false positives	Polio Type II specific antibody capture ELISA	Poliovirus (PV) and enterovirus 71 (EV71) plaque assays	315660778	RalphTrippLab_Poliovirus_EV71_miRNA_Dataset1	NCBI PubChem BioAssay	1224906	https://pubchem.ncbi.nlm.nih.gov/bioassay/1224906	MI0003180	EV71 and poliovirus
HEp-2 cell	Primary screening and miRNA mimic transfection	Validation screening and removal of false positives	Polio Type II specific antibody capture ELISA	Poliovirus (PV) and enterovirus 71 (EV71) plaque assays	315660779	RalphTrippLab_Poliovirus_EV71_miRNA_Dataset1	NCBI PubChem BioAssay	1224906	https://pubchem.ncbi.nlm.nih.gov/bioassay/1224906	MI0002470	EV71 and poliovirus
HEp-2 cell	Primary screening and miRNA mimic transfection	Validation screening and removal of false positives	Polio Type II specific antibody capture ELISA	Poliovirus (PV) and enterovirus 71 (EV71) plaque assays	315660780	RalphTrippLab_Poliovirus_EV71_miRNA_Dataset1	NCBI PubChem BioAssay	1224906	https://pubchem.ncbi.nlm.nih.gov/bioassay/1224906	MI0000487	EV71 and poliovirus
HEp-2 cell	Primary screening and miRNA mimic transfection	Validation screening and removal of false positives	Polio Type II specific antibody capture ELISA	Poliovirus (PV) and enterovirus 71 (EV71) plaque assays	315660782	RalphTrippLab_Poliovirus_EV71_miRNA_Dataset1	NCBI PubChem BioAssay	1224906	https://pubchem.ncbi.nlm.nih.gov/bioassay/1224906	MI0003133	EV71 and poliovirus
HEp-2 cell	Primary screening and miRNA mimic transfection	Validation screening and removal of false positives	Polio Type II specific antibody capture ELISA	Poliovirus (PV) and enterovirus 71 (EV71) plaque assays	315660783	RalphTrippLab_Poliovirus_EV71_miRNA_Dataset1	NCBI PubChem BioAssay	1224906	https://pubchem.ncbi.nlm.nih.gov/bioassay/1224906	MI0003188	EV71 and poliovirus
HEp-2 cell	Primary screening and miRNA mimic transfection	Validation screening and removal of false positives	Polio Type II specific antibody capture ELISA	Poliovirus (PV) and enterovirus 71 (EV71) plaque assays	315660784	RalphTrippLab_Poliovirus_EV71_miRNA_Dataset1	NCBI PubChem BioAssay	1224906	https://pubchem.ncbi.nlm.nih.gov/bioassay/1224906	MI0003183	EV71 and poliovirus
HEp-2 cell	Primary screening and miRNA mimic transfection	Validation screening and removal of false positives	Polio Type II specific antibody capture ELISA	Poliovirus (PV) and enterovirus 71 (EV71) plaque assays	315660785	RalphTrippLab_Poliovirus_EV71_miRNA_Dataset1	NCBI PubChem BioAssay	1224906	https://pubchem.ncbi.nlm.nih.gov/bioassay/1224906	MI0000089	EV71 and poliovirus
HEp-2 cell	Primary screening and miRNA mimic transfection	Validation screening and removal of false positives	Polio Type II specific antibody capture ELISA	Poliovirus (PV) and enterovirus 71 (EV71) plaque assays	315660786	RalphTrippLab_Poliovirus_EV71_miRNA_Dataset1	NCBI PubChem BioAssay	1224906	https://pubchem.ncbi.nlm.nih.gov/bioassay/1224906	MIMAT0016867	EV71 and poliovirus
HEp-2 cell	Primary screening and miRNA mimic transfection	Validation screening and removal of false positives	Polio Type II specific antibody capture ELISA	Poliovirus (PV) and enterovirus 71 (EV71) plaque assays	315660787	RalphTrippLab_Poliovirus_EV71_miRNA_Dataset1	NCBI PubChem BioAssay	1224906	https://pubchem.ncbi.nlm.nih.gov/bioassay/1224906	MIMAT0016912	EV71 and poliovirus
HEp-2 cell	Primary screening and miRNA mimic transfection	Validation screening and removal of false positives	Polio Type II specific antibody capture ELISA	Poliovirus (PV) and enterovirus 71 (EV71) plaque assays	315660788	RalphTrippLab_Poliovirus_EV71_miRNA_Dataset1	NCBI PubChem BioAssay	1224906	https://pubchem.ncbi.nlm.nih.gov/bioassay/1224906	MI0003627	EV71 and poliovirus
HEp-2 cell	Primary screening and miRNA mimic transfection	Validation screening and removal of false positives	Polio Type II specific antibody capture ELISA	Poliovirus (PV) and enterovirus 71 (EV71) plaque assays	315660789	RalphTrippLab_Poliovirus_EV71_miRNA_Dataset1	NCBI PubChem BioAssay	1224906	https://pubchem.ncbi.nlm.nih.gov/bioassay/1224906	MI0005775	EV71 and poliovirus
HEp-2 cell	Primary screening and miRNA mimic transfection	Validation screening and removal of false positives	Polio Type II specific antibody capture ELISA	Poliovirus (PV) and enterovirus 71 (EV71) plaque assays	315660790	RalphTrippLab_Poliovirus_EV71_miRNA_Dataset1	NCBI PubChem BioAssay	1224906	https://pubchem.ncbi.nlm.nih.gov/bioassay/1224906	MIMAT0018198	EV71 and poliovirus
HEp-2 cell	Primary screening and miRNA mimic transfection	Validation screening and removal of false positives	Polio Type II specific antibody capture ELISA	Poliovirus (PV) and enterovirus 71 (EV71) plaque assays	315660791	RalphTrippLab_Poliovirus_EV71_miRNA_Dataset1	NCBI PubChem BioAssay	1224906	https://pubchem.ncbi.nlm.nih.gov/bioassay/1224906	MIMAT0015005	EV71 and poliovirus
HEp-2 cell	Primary screening and miRNA mimic transfection	Validation screening and removal of false positives	Polio Type II specific antibody capture ELISA	Poliovirus (PV) and enterovirus 71 (EV71) plaque assays	315660792	RalphTrippLab_Poliovirus_EV71_miRNA_Dataset1	NCBI PubChem BioAssay	1224906	https://pubchem.ncbi.nlm.nih.gov/bioassay/1224906	MI0003587	EV71 and poliovirus
HEp-2 cell	Primary screening and miRNA mimic transfection	Validation screening and removal of false positives	Polio Type II specific antibody capture ELISA	Poliovirus (PV) and enterovirus 71 (EV71) plaque assays	315660793	RalphTrippLab_Poliovirus_EV71_miRNA_Dataset1	NCBI PubChem BioAssay	1224906	https://pubchem.ncbi.nlm.nih.gov/bioassay/1224906	MI0000452	EV71 and poliovirus
HEp-2 cell	Primary screening and miRNA mimic transfection	Validation screening and removal of false positives	Polio Type II specific antibody capture ELISA	Poliovirus (PV) and enterovirus 71 (EV71) plaque assays	315660794	RalphTrippLab_Poliovirus_EV71_miRNA_Dataset1	NCBI PubChem BioAssay	1224906	https://pubchem.ncbi.nlm.nih.gov/bioassay/1224906	MI0003758	EV71 and poliovirus
HEp-2 cell	Primary screening and miRNA mimic transfection	Validation screening and removal of false positives	Polio Type II specific antibody capture ELISA	Poliovirus (PV) and enterovirus 71 (EV71) plaque assays	315660795	RalphTrippLab_Poliovirus_EV71_miRNA_Dataset1	NCBI PubChem BioAssay	1224906	https://pubchem.ncbi.nlm.nih.gov/bioassay/1224906	MIMAT0018074	EV71 and poliovirus
HEp-2 cell	Primary screening and miRNA mimic transfection	Validation screening and removal of false positives	Polio Type II specific antibody capture ELISA	Poliovirus (PV) and enterovirus 71 (EV71) plaque assays	315660797	RalphTrippLab_Poliovirus_EV71_miRNA_Dataset1	NCBI PubChem BioAssay	1224906	https://pubchem.ncbi.nlm.nih.gov/bioassay/1224906	MIMAT0015033	EV71 and poliovirus
HEp-2 cell	Primary screening and miRNA mimic transfection	Validation screening and removal of false positives	Polio Type II specific antibody capture ELISA	Poliovirus (PV) and enterovirus 71 (EV71) plaque assays	315660798	RalphTrippLab_Poliovirus_EV71_miRNA_Dataset1	NCBI PubChem BioAssay	1224906	https://pubchem.ncbi.nlm.nih.gov/bioassay/1224906	MIMAT0018068	EV71 and poliovirus
HEp-2 cell	Primary screening and miRNA mimic transfection	Validation screening and removal of false positives	Polio Type II specific antibody capture ELISA	Poliovirus (PV) and enterovirus 71 (EV71) plaque assays	315660799	RalphTrippLab_Poliovirus_EV71_miRNA_Dataset1	NCBI PubChem BioAssay	1224906	https://pubchem.ncbi.nlm.nih.gov/bioassay/1224906	MI0016590	EV71 and poliovirus
HEp-2 cell	Primary screening and miRNA mimic transfection	Validation screening and removal of false positives	Polio Type II specific antibody capture ELISA	Poliovirus (PV) and enterovirus 71 (EV71) plaque assays	315660800	RalphTrippLab_Poliovirus_EV71_miRNA_Dataset1	NCBI PubChem BioAssay	1224906	https://pubchem.ncbi.nlm.nih.gov/bioassay/1224906	MI0006421	EV71 and poliovirus
HEp-2 cell	Primary screening and miRNA mimic transfection	Validation screening and removal of false positives	Polio Type II specific antibody capture ELISA	Poliovirus (PV) and enterovirus 71 (EV71) plaque assays	315660801	RalphTrippLab_Poliovirus_EV71_miRNA_Dataset1	NCBI PubChem BioAssay	1224906	https://pubchem.ncbi.nlm.nih.gov/bioassay/1224906	MI0000750	EV71 and poliovirus
HEp-2 cell	Primary screening and miRNA mimic transfection	Validation screening and removal of false positives	Polio Type II specific antibody capture ELISA	Poliovirus (PV) and enterovirus 71 (EV71) plaque assays	315660802	RalphTrippLab_Poliovirus_EV71_miRNA_Dataset1	NCBI PubChem BioAssay	1224906	https://pubchem.ncbi.nlm.nih.gov/bioassay/1224906	MI0005116	EV71 and poliovirus
HEp-2 cell	Primary screening and miRNA mimic transfection	Validation screening and removal of false positives	Polio Type II specific antibody capture ELISA	Poliovirus (PV) and enterovirus 71 (EV71) plaque assays	315660803	RalphTrippLab_Poliovirus_EV71_miRNA_Dataset1	NCBI PubChem BioAssay	1224906	https://pubchem.ncbi.nlm.nih.gov/bioassay/1224906	MI0003160	EV71 and poliovirus
HEp-2 cell	Primary screening and miRNA mimic transfection	Validation screening and removal of false positives	Polio Type II specific antibody capture ELISA	Poliovirus (PV) and enterovirus 71 (EV71) plaque assays	315660804	RalphTrippLab_Poliovirus_EV71_miRNA_Dataset1	NCBI PubChem BioAssay	1224906	https://pubchem.ncbi.nlm.nih.gov/bioassay/1224906	MI0006370	EV71 and poliovirus
HEp-2 cell	Primary screening and miRNA mimic transfection	Validation screening and removal of false positives	Polio Type II specific antibody capture ELISA	Poliovirus (PV) and enterovirus 71 (EV71) plaque assays	315660805	RalphTrippLab_Poliovirus_EV71_miRNA_Dataset1	NCBI PubChem BioAssay	1224906	https://pubchem.ncbi.nlm.nih.gov/bioassay/1224906	MI0007074	EV71 and poliovirus
HEp-2 cell	Primary screening and miRNA mimic transfection	Validation screening and removal of false positives	Polio Type II specific antibody capture ELISA	Poliovirus (PV) and enterovirus 71 (EV71) plaque assays	315660806	RalphTrippLab_Poliovirus_EV71_miRNA_Dataset1	NCBI PubChem BioAssay	1224906	https://pubchem.ncbi.nlm.nih.gov/bioassay/1224906	MIMAT0015080	EV71 and poliovirus
HEp-2 cell	Primary screening and miRNA mimic transfection	Validation screening and removal of false positives	Polio Type II specific antibody capture ELISA	Poliovirus (PV) and enterovirus 71 (EV71) plaque assays	315660807	RalphTrippLab_Poliovirus_EV71_miRNA_Dataset1	NCBI PubChem BioAssay	1224906	https://pubchem.ncbi.nlm.nih.gov/bioassay/1224906	MI0005561	EV71 and poliovirus
HEp-2 cell	Primary screening and miRNA mimic transfection	Validation screening and removal of false positives	Polio Type II specific antibody capture ELISA	Poliovirus (PV) and enterovirus 71 (EV71) plaque assays	315660808	RalphTrippLab_Poliovirus_EV71_miRNA_Dataset1	NCBI PubChem BioAssay	1224906	https://pubchem.ncbi.nlm.nih.gov/bioassay/1224906	MIMAT0018183	EV71 and poliovirus
HEp-2 cell	Primary screening and miRNA mimic transfection	Validation screening and removal of false positives	Polio Type II specific antibody capture ELISA	Poliovirus (PV) and enterovirus 71 (EV71) plaque assays	315660809	RalphTrippLab_Poliovirus_EV71_miRNA_Dataset1	NCBI PubChem BioAssay	1224906	https://pubchem.ncbi.nlm.nih.gov/bioassay/1224906	MI0003633	EV71 and poliovirus
HEp-2 cell	Primary screening and miRNA mimic transfection	Validation screening and removal of false positives	Polio Type II specific antibody capture ELISA	Poliovirus (PV) and enterovirus 71 (EV71) plaque assays	315660810	RalphTrippLab_Poliovirus_EV71_miRNA_Dataset1	NCBI PubChem BioAssay	1224906	https://pubchem.ncbi.nlm.nih.gov/bioassay/1224906	MI0003560	EV71 and poliovirus
HEp-2 cell	Primary screening and miRNA mimic transfection	Validation screening and removal of false positives	Polio Type II specific antibody capture ELISA	Poliovirus (PV) and enterovirus 71 (EV71) plaque assays	315660811	RalphTrippLab_Poliovirus_EV71_miRNA_Dataset1	NCBI PubChem BioAssay	1224906	https://pubchem.ncbi.nlm.nih.gov/bioassay/1224906	MI0005543	EV71 and poliovirus
HEp-2 cell	Primary screening and miRNA mimic transfection	Validation screening and removal of false positives	Polio Type II specific antibody capture ELISA	Poliovirus (PV) and enterovirus 71 (EV71) plaque assays	315660812	RalphTrippLab_Poliovirus_EV71_miRNA_Dataset1	NCBI PubChem BioAssay	1224906	https://pubchem.ncbi.nlm.nih.gov/bioassay/1224906	MI0000465	EV71 and poliovirus
HEp-2 cell	Primary screening and miRNA mimic transfection	Validation screening and removal of false positives	Polio Type II specific antibody capture ELISA	Poliovirus (PV) and enterovirus 71 (EV71) plaque assays	315660813	RalphTrippLab_Poliovirus_EV71_miRNA_Dataset1	NCBI PubChem BioAssay	1224906	https://pubchem.ncbi.nlm.nih.gov/bioassay/1224906	MIMAT0018122	EV71 and poliovirus
HEp-2 cell	Primary screening and miRNA mimic transfection	Validation screening and removal of false positives	Polio Type II specific antibody capture ELISA	Poliovirus (PV) and enterovirus 71 (EV71) plaque assays	315660814	RalphTrippLab_Poliovirus_EV71_miRNA_Dataset1	NCBI PubChem BioAssay	1224906	https://pubchem.ncbi.nlm.nih.gov/bioassay/1224906	MI0000234	EV71 and poliovirus
HEp-2 cell	Primary screening and miRNA mimic transfection	Validation screening and removal of false positives	Polio Type II specific antibody capture ELISA	Poliovirus (PV) and enterovirus 71 (EV71) plaque assays	315660815	RalphTrippLab_Poliovirus_EV71_miRNA_Dataset1	NCBI PubChem BioAssay	1224906	https://pubchem.ncbi.nlm.nih.gov/bioassay/1224906	MI0006427	EV71 and poliovirus
HEp-2 cell	Primary screening and miRNA mimic transfection	Validation screening and removal of false positives	Polio Type II specific antibody capture ELISA	Poliovirus (PV) and enterovirus 71 (EV71) plaque assays	315660816	RalphTrippLab_Poliovirus_EV71_miRNA_Dataset1	NCBI PubChem BioAssay	1224906	https://pubchem.ncbi.nlm.nih.gov/bioassay/1224906	MIMAT0015084	EV71 and poliovirus
HEp-2 cell	Primary screening and miRNA mimic transfection	Validation screening and removal of false positives	Polio Type II specific antibody capture ELISA	Poliovirus (PV) and enterovirus 71 (EV71) plaque assays	315660817	RalphTrippLab_Poliovirus_EV71_miRNA_Dataset1	NCBI PubChem BioAssay	1224906	https://pubchem.ncbi.nlm.nih.gov/bioassay/1224906	MIMAT0012734	EV71 and poliovirus
HEp-2 cell	Primary screening and miRNA mimic transfection	Validation screening and removal of false positives	Polio Type II specific antibody capture ELISA	Poliovirus (PV) and enterovirus 71 (EV71) plaque assays	315660818	RalphTrippLab_Poliovirus_EV71_miRNA_Dataset1	NCBI PubChem BioAssay	1224906	https://pubchem.ncbi.nlm.nih.gov/bioassay/1224906	MI0000790	EV71 and poliovirus
HEp-2 cell	Primary screening and miRNA mimic transfection	Validation screening and removal of false positives	Polio Type II specific antibody capture ELISA	Poliovirus (PV) and enterovirus 71 (EV71) plaque assays	315660819	RalphTrippLab_Poliovirus_EV71_miRNA_Dataset1	NCBI PubChem BioAssay	1224906	https://pubchem.ncbi.nlm.nih.gov/bioassay/1224906	MIMAT0015051	EV71 and poliovirus
HEp-2 cell	Primary screening and miRNA mimic transfection	Validation screening and removal of false positives	Polio Type II specific antibody capture ELISA	Poliovirus (PV) and enterovirus 71 (EV71) plaque assays	315660820	RalphTrippLab_Poliovirus_EV71_miRNA_Dataset1	NCBI PubChem BioAssay	1224906	https://pubchem.ncbi.nlm.nih.gov/bioassay/1224906	MI0000786	EV71 and poliovirus
HEp-2 cell	Primary screening and miRNA mimic transfection	Validation screening and removal of false positives	Polio Type II specific antibody capture ELISA	Poliovirus (PV) and enterovirus 71 (EV71) plaque assays	315660821	RalphTrippLab_Poliovirus_EV71_miRNA_Dataset1	NCBI PubChem BioAssay	1224906	https://pubchem.ncbi.nlm.nih.gov/bioassay/1224906	MI0003161	EV71 and poliovirus
HEp-2 cell	Primary screening and miRNA mimic transfection	Validation screening and removal of false positives	Polio Type II specific antibody capture ELISA	Poliovirus (PV) and enterovirus 71 (EV71) plaque assays	315660822	RalphTrippLab_Poliovirus_EV71_miRNA_Dataset1	NCBI PubChem BioAssay	1224906	https://pubchem.ncbi.nlm.nih.gov/bioassay/1224906	MI0006409	EV71 and poliovirus
HEp-2 cell	Primary screening and miRNA mimic transfection	Validation screening and removal of false positives	Polio Type II specific antibody capture ELISA	Poliovirus (PV) and enterovirus 71 (EV71) plaque assays	315660823	RalphTrippLab_Poliovirus_EV71_miRNA_Dataset1	NCBI PubChem BioAssay	1224906	https://pubchem.ncbi.nlm.nih.gov/bioassay/1224906	MIMAT0016862	EV71 and poliovirus
HEp-2 cell	Primary screening and miRNA mimic transfection	Validation screening and removal of false positives	Polio Type II specific antibody capture ELISA	Poliovirus (PV) and enterovirus 71 (EV71) plaque assays	315660824	RalphTrippLab_Poliovirus_EV71_miRNA_Dataset1	NCBI PubChem BioAssay	1224906	https://pubchem.ncbi.nlm.nih.gov/bioassay/1224906	MI0000433	EV71 and poliovirus
HEp-2 cell	Primary screening and miRNA mimic transfection	Validation screening and removal of false positives	Polio Type II specific antibody capture ELISA	Poliovirus (PV) and enterovirus 71 (EV71) plaque assays	315660825	RalphTrippLab_Poliovirus_EV71_miRNA_Dataset1	NCBI PubChem BioAssay	1224906	https://pubchem.ncbi.nlm.nih.gov/bioassay/1224906	MI0005767	EV71 and poliovirus
HEp-2 cell	Primary screening and miRNA mimic transfection	Validation screening and removal of false positives	Polio Type II specific antibody capture ELISA	Poliovirus (PV) and enterovirus 71 (EV71) plaque assays	315660826	RalphTrippLab_Poliovirus_EV71_miRNA_Dataset1	NCBI PubChem BioAssay	1224906	https://pubchem.ncbi.nlm.nih.gov/bioassay/1224906	MI0000747	EV71 and poliovirus
HEp-2 cell	Primary screening and miRNA mimic transfection	Validation screening and removal of false positives	Polio Type II specific antibody capture ELISA	Poliovirus (PV) and enterovirus 71 (EV71) plaque assays	315660827	RalphTrippLab_Poliovirus_EV71_miRNA_Dataset1	NCBI PubChem BioAssay	1224906	https://pubchem.ncbi.nlm.nih.gov/bioassay/1224906	MI0000270	EV71 and poliovirus
HEp-2 cell	Primary screening and miRNA mimic transfection	Validation screening and removal of false positives	Polio Type II specific antibody capture ELISA	Poliovirus (PV) and enterovirus 71 (EV71) plaque assays	315660828	RalphTrippLab_Poliovirus_EV71_miRNA_Dataset1	NCBI PubChem BioAssay	1224906	https://pubchem.ncbi.nlm.nih.gov/bioassay/1224906	MI0014140	EV71 and poliovirus
HEp-2 cell	Primary screening and miRNA mimic transfection	Validation screening and removal of false positives	Polio Type II specific antibody capture ELISA	Poliovirus (PV) and enterovirus 71 (EV71) plaque assays	315660829	RalphTrippLab_Poliovirus_EV71_miRNA_Dataset1	NCBI PubChem BioAssay	1224906	https://pubchem.ncbi.nlm.nih.gov/bioassay/1224906	MI0000087	EV71 and poliovirus
HEp-2 cell	Primary screening and miRNA mimic transfection	Validation screening and removal of false positives	Polio Type II specific antibody capture ELISA	Poliovirus (PV) and enterovirus 71 (EV71) plaque assays	315660830	RalphTrippLab_Poliovirus_EV71_miRNA_Dataset1	NCBI PubChem BioAssay	1224906	https://pubchem.ncbi.nlm.nih.gov/bioassay/1224906	MI0003185	EV71 and poliovirus
HEp-2 cell	Primary screening and miRNA mimic transfection	Validation screening and removal of false positives	Polio Type II specific antibody capture ELISA	Poliovirus (PV) and enterovirus 71 (EV71) plaque assays	315660831	RalphTrippLab_Poliovirus_EV71_miRNA_Dataset1	NCBI PubChem BioAssay	1224906	https://pubchem.ncbi.nlm.nih.gov/bioassay/1224906	MIMAT0016877	EV71 and poliovirus
HEp-2 cell	Primary screening and miRNA mimic transfection	Validation screening and removal of false positives	Polio Type II specific antibody capture ELISA	Poliovirus (PV) and enterovirus 71 (EV71) plaque assays	315660832	RalphTrippLab_Poliovirus_EV71_miRNA_Dataset1	NCBI PubChem BioAssay	1224906	https://pubchem.ncbi.nlm.nih.gov/bioassay/1224906	MI0000681	EV71 and poliovirus
HEp-2 cell	Primary screening and miRNA mimic transfection	Validation screening and removal of false positives	Polio Type II specific antibody capture ELISA	Poliovirus (PV) and enterovirus 71 (EV71) plaque assays	315660833	RalphTrippLab_Poliovirus_EV71_miRNA_Dataset1	NCBI PubChem BioAssay	1224906	https://pubchem.ncbi.nlm.nih.gov/bioassay/1224906	MIMAT0018078	EV71 and poliovirus
HEp-2 cell	Primary screening and miRNA mimic transfection	Validation screening and removal of false positives	Polio Type II specific antibody capture ELISA	Poliovirus (PV) and enterovirus 71 (EV71) plaque assays	315660834	RalphTrippLab_Poliovirus_EV71_miRNA_Dataset1	NCBI PubChem BioAssay	1224906	https://pubchem.ncbi.nlm.nih.gov/bioassay/1224906	MI0003620	EV71 and poliovirus
HEp-2 cell	Primary screening and miRNA mimic transfection	Validation screening and removal of false positives	Polio Type II specific antibody capture ELISA	Poliovirus (PV) and enterovirus 71 (EV71) plaque assays	315660835	RalphTrippLab_Poliovirus_EV71_miRNA_Dataset1	NCBI PubChem BioAssay	1224906	https://pubchem.ncbi.nlm.nih.gov/bioassay/1224906	MI0000775	EV71 and poliovirus
HEp-2 cell	Primary screening and miRNA mimic transfection	Validation screening and removal of false positives	Polio Type II specific antibody capture ELISA	Poliovirus (PV) and enterovirus 71 (EV71) plaque assays	315660836	RalphTrippLab_Poliovirus_EV71_miRNA_Dataset1	NCBI PubChem BioAssay	1224906	https://pubchem.ncbi.nlm.nih.gov/bioassay/1224906	MI0003630	EV71 and poliovirus
HEp-2 cell	Primary screening and miRNA mimic transfection	Validation screening and removal of false positives	Polio Type II specific antibody capture ELISA	Poliovirus (PV) and enterovirus 71 (EV71) plaque assays	315660837	RalphTrippLab_Poliovirus_EV71_miRNA_Dataset1	NCBI PubChem BioAssay	1224906	https://pubchem.ncbi.nlm.nih.gov/bioassay/1224906	MI0010486	EV71 and poliovirus
HEp-2 cell	Primary screening and miRNA mimic transfection	Validation screening and removal of false positives	Polio Type II specific antibody capture ELISA	Poliovirus (PV) and enterovirus 71 (EV71) plaque assays	315660838	RalphTrippLab_Poliovirus_EV71_miRNA_Dataset1	NCBI PubChem BioAssay	1224906	https://pubchem.ncbi.nlm.nih.gov/bioassay/1224906	MI0005529	EV71 and poliovirus
HEp-2 cell	Primary screening and miRNA mimic transfection	Validation screening and removal of false positives	Polio Type II specific antibody capture ELISA	Poliovirus (PV) and enterovirus 71 (EV71) plaque assays	315660839	RalphTrippLab_Poliovirus_EV71_miRNA_Dataset1	NCBI PubChem BioAssay	1224906	https://pubchem.ncbi.nlm.nih.gov/bioassay/1224906	MI0000475	EV71 and poliovirus
HEp-2 cell	Primary screening and miRNA mimic transfection	Validation screening and removal of false positives	Polio Type II specific antibody capture ELISA	Poliovirus (PV) and enterovirus 71 (EV71) plaque assays	315660840	RalphTrippLab_Poliovirus_EV71_miRNA_Dataset1	NCBI PubChem BioAssay	1224906	https://pubchem.ncbi.nlm.nih.gov/bioassay/1224906	MI0003513	EV71 and poliovirus
HEp-2 cell	Primary screening and miRNA mimic transfection	Validation screening and removal of false positives	Polio Type II specific antibody capture ELISA	Poliovirus (PV) and enterovirus 71 (EV71) plaque assays	315660841	RalphTrippLab_Poliovirus_EV71_miRNA_Dataset1	NCBI PubChem BioAssay	1224906	https://pubchem.ncbi.nlm.nih.gov/bioassay/1224906	MI0006328	EV71 and poliovirus
HEp-2 cell	Primary screening and miRNA mimic transfection	Validation screening and removal of false positives	Polio Type II specific antibody capture ELISA	Poliovirus (PV) and enterovirus 71 (EV71) plaque assays	315660842	RalphTrippLab_Poliovirus_EV71_miRNA_Dataset1	NCBI PubChem BioAssay	1224906	https://pubchem.ncbi.nlm.nih.gov/bioassay/1224906	MIMAT0016878	EV71 and poliovirus
HEp-2 cell	Primary screening and miRNA mimic transfection	Validation screening and removal of false positives	Polio Type II specific antibody capture ELISA	Poliovirus (PV) and enterovirus 71 (EV71) plaque assays	315660843	RalphTrippLab_Poliovirus_EV71_miRNA_Dataset1	NCBI PubChem BioAssay	1224906	https://pubchem.ncbi.nlm.nih.gov/bioassay/1224906	MI0009982	EV71 and poliovirus
HEp-2 cell	Primary screening and miRNA mimic transfection	Validation screening and removal of false positives	Polio Type II specific antibody capture ELISA	Poliovirus (PV) and enterovirus 71 (EV71) plaque assays	315660844	RalphTrippLab_Poliovirus_EV71_miRNA_Dataset1	NCBI PubChem BioAssay	1224906	https://pubchem.ncbi.nlm.nih.gov/bioassay/1224906	MIMAT0018083	EV71 and poliovirus
HEp-2 cell	Primary screening and miRNA mimic transfection	Validation screening and removal of false positives	Polio Type II specific antibody capture ELISA	Poliovirus (PV) and enterovirus 71 (EV71) plaque assays	315660845	RalphTrippLab_Poliovirus_EV71_miRNA_Dataset1	NCBI PubChem BioAssay	1224906	https://pubchem.ncbi.nlm.nih.gov/bioassay/1224906	MI0003125	EV71 and poliovirus
HEp-2 cell	Primary screening and miRNA mimic transfection	Validation screening and removal of false positives	Polio Type II specific antibody capture ELISA	Poliovirus (PV) and enterovirus 71 (EV71) plaque assays	315660846	RalphTrippLab_Poliovirus_EV71_miRNA_Dataset1	NCBI PubChem BioAssay	1224906	https://pubchem.ncbi.nlm.nih.gov/bioassay/1224906	MI0016411	EV71 and poliovirus
HEp-2 cell	Primary screening and miRNA mimic transfection	Validation screening and removal of false positives	Polio Type II specific antibody capture ELISA	Poliovirus (PV) and enterovirus 71 (EV71) plaque assays	315660847	RalphTrippLab_Poliovirus_EV71_miRNA_Dataset1	NCBI PubChem BioAssay	1224906	https://pubchem.ncbi.nlm.nih.gov/bioassay/1224906	MI0000777	EV71 and poliovirus
HEp-2 cell	Primary screening and miRNA mimic transfection	Validation screening and removal of false positives	Polio Type II specific antibody capture ELISA	Poliovirus (PV) and enterovirus 71 (EV71) plaque assays	315660848	RalphTrippLab_Poliovirus_EV71_miRNA_Dataset1	NCBI PubChem BioAssay	1224906	https://pubchem.ncbi.nlm.nih.gov/bioassay/1224906	MI0003664	EV71 and poliovirus
HEp-2 cell	Primary screening and miRNA mimic transfection	Validation screening and removal of false positives	Polio Type II specific antibody capture ELISA	Poliovirus (PV) and enterovirus 71 (EV71) plaque assays	315660849	RalphTrippLab_Poliovirus_EV71_miRNA_Dataset1	NCBI PubChem BioAssay	1224906	https://pubchem.ncbi.nlm.nih.gov/bioassay/1224906	MI0003660	EV71 and poliovirus
HEp-2 cell	Primary screening and miRNA mimic transfection	Validation screening and removal of false positives	Polio Type II specific antibody capture ELISA	Poliovirus (PV) and enterovirus 71 (EV71) plaque assays	315660850	RalphTrippLab_Poliovirus_EV71_miRNA_Dataset1	NCBI PubChem BioAssay	1224906	https://pubchem.ncbi.nlm.nih.gov/bioassay/1224906	MI0006400	EV71 and poliovirus
HEp-2 cell	Primary screening and miRNA mimic transfection	Validation screening and removal of false positives	Polio Type II specific antibody capture ELISA	Poliovirus (PV) and enterovirus 71 (EV71) plaque assays	315660851	RalphTrippLab_Poliovirus_EV71_miRNA_Dataset1	NCBI PubChem BioAssay	1224906	https://pubchem.ncbi.nlm.nih.gov/bioassay/1224906	MI0000063	EV71 and poliovirus
HEp-2 cell	Primary screening and miRNA mimic transfection	Validation screening and removal of false positives	Polio Type II specific antibody capture ELISA	Poliovirus (PV) and enterovirus 71 (EV71) plaque assays	315660852	RalphTrippLab_Poliovirus_EV71_miRNA_Dataset1	NCBI PubChem BioAssay	1224906	https://pubchem.ncbi.nlm.nih.gov/bioassay/1224906	MI0000450	EV71 and poliovirus
HEp-2 cell	Primary screening and miRNA mimic transfection	Validation screening and removal of false positives	Polio Type II specific antibody capture ELISA	Poliovirus (PV) and enterovirus 71 (EV71) plaque assays	315660853	RalphTrippLab_Poliovirus_EV71_miRNA_Dataset1	NCBI PubChem BioAssay	1224906	https://pubchem.ncbi.nlm.nih.gov/bioassay/1224906	MI0006346	EV71 and poliovirus
HEp-2 cell	Primary screening and miRNA mimic transfection	Validation screening and removal of false positives	Polio Type II specific antibody capture ELISA	Poliovirus (PV) and enterovirus 71 (EV71) plaque assays	315660854	RalphTrippLab_Poliovirus_EV71_miRNA_Dataset1	NCBI PubChem BioAssay	1224906	https://pubchem.ncbi.nlm.nih.gov/bioassay/1224906	MI0008334	EV71 and poliovirus
HEp-2 cell	Primary screening and miRNA mimic transfection	Validation screening and removal of false positives	Polio Type II specific antibody capture ELISA	Poliovirus (PV) and enterovirus 71 (EV71) plaque assays	315660855	RalphTrippLab_Poliovirus_EV71_miRNA_Dataset1	NCBI PubChem BioAssay	1224906	https://pubchem.ncbi.nlm.nih.gov/bioassay/1224906	MI0000650	EV71 and poliovirus
HEp-2 cell	Primary screening and miRNA mimic transfection	Validation screening and removal of false positives	Polio Type II specific antibody capture ELISA	Poliovirus (PV) and enterovirus 71 (EV71) plaque assays	315660856	RalphTrippLab_Poliovirus_EV71_miRNA_Dataset1	NCBI PubChem BioAssay	1224906	https://pubchem.ncbi.nlm.nih.gov/bioassay/1224906	MIMAT0018350	EV71 and poliovirus
HEp-2 cell	Primary screening and miRNA mimic transfection	Validation screening and removal of false positives	Polio Type II specific antibody capture ELISA	Poliovirus (PV) and enterovirus 71 (EV71) plaque assays	315660857	RalphTrippLab_Poliovirus_EV71_miRNA_Dataset1	NCBI PubChem BioAssay	1224906	https://pubchem.ncbi.nlm.nih.gov/bioassay/1224906	MI0005713	EV71 and poliovirus
HEp-2 cell	Primary screening and miRNA mimic transfection	Validation screening and removal of false positives	Polio Type II specific antibody capture ELISA	Poliovirus (PV) and enterovirus 71 (EV71) plaque assays	315660858	RalphTrippLab_Poliovirus_EV71_miRNA_Dataset1	NCBI PubChem BioAssay	1224906	https://pubchem.ncbi.nlm.nih.gov/bioassay/1224906	MI0003152	EV71 and poliovirus
HEp-2 cell	Primary screening and miRNA mimic transfection	Validation screening and removal of false positives	Polio Type II specific antibody capture ELISA	Poliovirus (PV) and enterovirus 71 (EV71) plaque assays	315660859	RalphTrippLab_Poliovirus_EV71_miRNA_Dataset1	NCBI PubChem BioAssay	1224906	https://pubchem.ncbi.nlm.nih.gov/bioassay/1224906	MIMAT0016865	EV71 and poliovirus
HEp-2 cell	Primary screening and miRNA mimic transfection	Validation screening and removal of false positives	Polio Type II specific antibody capture ELISA	Poliovirus (PV) and enterovirus 71 (EV71) plaque assays	315660860	RalphTrippLab_Poliovirus_EV71_miRNA_Dataset1	NCBI PubChem BioAssay	1224906	https://pubchem.ncbi.nlm.nih.gov/bioassay/1224906	MI0000263	EV71 and poliovirus
HEp-2 cell	Primary screening and miRNA mimic transfection	Validation screening and removal of false positives	Polio Type II specific antibody capture ELISA	Poliovirus (PV) and enterovirus 71 (EV71) plaque assays	315660861	RalphTrippLab_Poliovirus_EV71_miRNA_Dataset1	NCBI PubChem BioAssay	1224906	https://pubchem.ncbi.nlm.nih.gov/bioassay/1224906	MIMAT0015062	EV71 and poliovirus
HEp-2 cell	Primary screening and miRNA mimic transfection	Validation screening and removal of false positives	Polio Type II specific antibody capture ELISA	Poliovirus (PV) and enterovirus 71 (EV71) plaque assays	315660862	RalphTrippLab_Poliovirus_EV71_miRNA_Dataset1	NCBI PubChem BioAssay	1224906	https://pubchem.ncbi.nlm.nih.gov/bioassay/1224906	MI0014170	EV71 and poliovirus
HEp-2 cell	Primary screening and miRNA mimic transfection	Validation screening and removal of false positives	Polio Type II specific antibody capture ELISA	Poliovirus (PV) and enterovirus 71 (EV71) plaque assays	315660863	RalphTrippLab_Poliovirus_EV71_miRNA_Dataset1	NCBI PubChem BioAssay	1224906	https://pubchem.ncbi.nlm.nih.gov/bioassay/1224906	MIMAT0016920	EV71 and poliovirus
HEp-2 cell	Primary screening and miRNA mimic transfection	Validation screening and removal of false positives	Polio Type II specific antibody capture ELISA	Poliovirus (PV) and enterovirus 71 (EV71) plaque assays	315660864	RalphTrippLab_Poliovirus_EV71_miRNA_Dataset1	NCBI PubChem BioAssay	1224906	https://pubchem.ncbi.nlm.nih.gov/bioassay/1224906	MIMAT0015086	EV71 and poliovirus
HEp-2 cell	Primary screening and miRNA mimic transfection	Validation screening and removal of false positives	Polio Type II specific antibody capture ELISA	Poliovirus (PV) and enterovirus 71 (EV71) plaque assays	315660865	RalphTrippLab_Poliovirus_EV71_miRNA_Dataset1	NCBI PubChem BioAssay	1224906	https://pubchem.ncbi.nlm.nih.gov/bioassay/1224906	MI0003513	EV71 and poliovirus
HEp-2 cell	Primary screening and miRNA mimic transfection	Validation screening and removal of false positives	Polio Type II specific antibody capture ELISA	Poliovirus (PV) and enterovirus 71 (EV71) plaque assays	315660866	RalphTrippLab_Poliovirus_EV71_miRNA_Dataset1	NCBI PubChem BioAssay	1224906	https://pubchem.ncbi.nlm.nih.gov/bioassay/1224906	MI0016080	EV71 and poliovirus
HEp-2 cell	Primary screening and miRNA mimic transfection	Validation screening and removal of false positives	Polio Type II specific antibody capture ELISA	Poliovirus (PV) and enterovirus 71 (EV71) plaque assays	315660867	RalphTrippLab_Poliovirus_EV71_miRNA_Dataset1	NCBI PubChem BioAssay	1224906	https://pubchem.ncbi.nlm.nih.gov/bioassay/1224906	MI0008330	EV71 and poliovirus
HEp-2 cell	Primary screening and miRNA mimic transfection	Validation screening and removal of false positives	Polio Type II specific antibody capture ELISA	Poliovirus (PV) and enterovirus 71 (EV71) plaque assays	315660868	RalphTrippLab_Poliovirus_EV71_miRNA_Dataset1	NCBI PubChem BioAssay	1224906	https://pubchem.ncbi.nlm.nih.gov/bioassay/1224906	MI0002469	EV71 and poliovirus
HEp-2 cell	Primary screening and miRNA mimic transfection	Validation screening and removal of false positives	Polio Type II specific antibody capture ELISA	Poliovirus (PV) and enterovirus 71 (EV71) plaque assays	315660869	RalphTrippLab_Poliovirus_EV71_miRNA_Dataset1	NCBI PubChem BioAssay	1224906	https://pubchem.ncbi.nlm.nih.gov/bioassay/1224906	MI0006335	EV71 and poliovirus
HEp-2 cell	Primary screening and miRNA mimic transfection	Validation screening and removal of false positives	Polio Type II specific antibody capture ELISA	Poliovirus (PV) and enterovirus 71 (EV71) plaque assays	315660870	RalphTrippLab_Poliovirus_EV71_miRNA_Dataset1	NCBI PubChem BioAssay	1224906	https://pubchem.ncbi.nlm.nih.gov/bioassay/1224906	MIMAT0015046	EV71 and poliovirus
HEp-2 cell	Primary screening and miRNA mimic transfection	Validation screening and removal of false positives	Polio Type II specific antibody capture ELISA	Poliovirus (PV) and enterovirus 71 (EV71) plaque assays	315660871	RalphTrippLab_Poliovirus_EV71_miRNA_Dataset1	NCBI PubChem BioAssay	1224906	https://pubchem.ncbi.nlm.nih.gov/bioassay/1224906	MI0003643	EV71 and poliovirus
HEp-2 cell	Primary screening and miRNA mimic transfection	Validation screening and removal of false positives	Polio Type II specific antibody capture ELISA	Poliovirus (PV) and enterovirus 71 (EV71) plaque assays	315660872	RalphTrippLab_Poliovirus_EV71_miRNA_Dataset1	NCBI PubChem BioAssay	1224906	https://pubchem.ncbi.nlm.nih.gov/bioassay/1224906	MI0003764	EV71 and poliovirus
HEp-2 cell	Primary screening and miRNA mimic transfection	Validation screening and removal of false positives	Polio Type II specific antibody capture ELISA	Poliovirus (PV) and enterovirus 71 (EV71) plaque assays	315660873	RalphTrippLab_Poliovirus_EV71_miRNA_Dataset1	NCBI PubChem BioAssay	1224906	https://pubchem.ncbi.nlm.nih.gov/bioassay/1224906	MI0001637	EV71 and poliovirus
HEp-2 cell	Primary screening and miRNA mimic transfection	Validation screening and removal of false positives	Polio Type II specific antibody capture ELISA	Poliovirus (PV) and enterovirus 71 (EV71) plaque assays	315660874	RalphTrippLab_Poliovirus_EV71_miRNA_Dataset1	NCBI PubChem BioAssay	1224906	https://pubchem.ncbi.nlm.nih.gov/bioassay/1224906	MI0000071	EV71 and poliovirus
HEp-2 cell	Primary screening and miRNA mimic transfection	Validation screening and removal of false positives	Polio Type II specific antibody capture ELISA	Poliovirus (PV) and enterovirus 71 (EV71) plaque assays	315660875	RalphTrippLab_Poliovirus_EV71_miRNA_Dataset1	NCBI PubChem BioAssay	1224906	https://pubchem.ncbi.nlm.nih.gov/bioassay/1224906	MIMAT0018178	EV71 and poliovirus
HEp-2 cell	Primary screening and miRNA mimic transfection	Validation screening and removal of false positives	Polio Type II specific antibody capture ELISA	Poliovirus (PV) and enterovirus 71 (EV71) plaque assays	315660876	RalphTrippLab_Poliovirus_EV71_miRNA_Dataset1	NCBI PubChem BioAssay	1224906	https://pubchem.ncbi.nlm.nih.gov/bioassay/1224906	MIMAT0018354	EV71 and poliovirus
HEp-2 cell	Primary screening and miRNA mimic transfection	Validation screening and removal of false positives	Polio Type II specific antibody capture ELISA	Poliovirus (PV) and enterovirus 71 (EV71) plaque assays	315660877	RalphTrippLab_Poliovirus_EV71_miRNA_Dataset1	NCBI PubChem BioAssay	1224906	https://pubchem.ncbi.nlm.nih.gov/bioassay/1224906	MI0000742	EV71 and poliovirus
HEp-2 cell	Primary screening and miRNA mimic transfection	Validation screening and removal of false positives	Polio Type II specific antibody capture ELISA	Poliovirus (PV) and enterovirus 71 (EV71) plaque assays	315660878	RalphTrippLab_Poliovirus_EV71_miRNA_Dataset1	NCBI PubChem BioAssay	1224906	https://pubchem.ncbi.nlm.nih.gov/bioassay/1224906	MIMAT0018107	EV71 and poliovirus
HEp-2 cell	Primary screening and miRNA mimic transfection	Validation screening and removal of false positives	Polio Type II specific antibody capture ELISA	Poliovirus (PV) and enterovirus 71 (EV71) plaque assays	315660879	RalphTrippLab_Poliovirus_EV71_miRNA_Dataset1	NCBI PubChem BioAssay	1224906	https://pubchem.ncbi.nlm.nih.gov/bioassay/1224906	MI0000480	EV71 and poliovirus
HEp-2 cell	Primary screening and miRNA mimic transfection	Validation screening and removal of false positives	Polio Type II specific antibody capture ELISA	Poliovirus (PV) and enterovirus 71 (EV71) plaque assays	315660880	RalphTrippLab_Poliovirus_EV71_miRNA_Dataset1	NCBI PubChem BioAssay	1224906	https://pubchem.ncbi.nlm.nih.gov/bioassay/1224906	MI0000489	EV71 and poliovirus
HEp-2 cell	Primary screening and miRNA mimic transfection	Validation screening and removal of false positives	Polio Type II specific antibody capture ELISA	Poliovirus (PV) and enterovirus 71 (EV71) plaque assays	315660881	RalphTrippLab_Poliovirus_EV71_miRNA_Dataset1	NCBI PubChem BioAssay	1224906	https://pubchem.ncbi.nlm.nih.gov/bioassay/1224906	MI0016686	EV71 and poliovirus
HEp-2 cell	Primary screening and miRNA mimic transfection	Validation screening and removal of false positives	Polio Type II specific antibody capture ELISA	Poliovirus (PV) and enterovirus 71 (EV71) plaque assays	315660882	RalphTrippLab_Poliovirus_EV71_miRNA_Dataset1	NCBI PubChem BioAssay	1224906	https://pubchem.ncbi.nlm.nih.gov/bioassay/1224906	MI0000073	EV71 and poliovirus
HEp-2 cell	Primary screening and miRNA mimic transfection	Validation screening and removal of false positives	Polio Type II specific antibody capture ELISA	Poliovirus (PV) and enterovirus 71 (EV71) plaque assays	315660883	RalphTrippLab_Poliovirus_EV71_miRNA_Dataset1	NCBI PubChem BioAssay	1224906	https://pubchem.ncbi.nlm.nih.gov/bioassay/1224906	MIMAT0018081	EV71 and poliovirus
HEp-2 cell	Primary screening and miRNA mimic transfection	Validation screening and removal of false positives	Polio Type II specific antibody capture ELISA	Poliovirus (PV) and enterovirus 71 (EV71) plaque assays	315660884	RalphTrippLab_Poliovirus_EV71_miRNA_Dataset1	NCBI PubChem BioAssay	1224906	https://pubchem.ncbi.nlm.nih.gov/bioassay/1224906	MIMAT0016894	EV71 and poliovirus
HEp-2 cell	Primary screening and miRNA mimic transfection	Validation screening and removal of false positives	Polio Type II specific antibody capture ELISA	Poliovirus (PV) and enterovirus 71 (EV71) plaque assays	315660885	RalphTrippLab_Poliovirus_EV71_miRNA_Dataset1	NCBI PubChem BioAssay	1224906	https://pubchem.ncbi.nlm.nih.gov/bioassay/1224906	MI0003581	EV71 and poliovirus
HEp-2 cell	Primary screening and miRNA mimic transfection	Validation screening and removal of false positives	Polio Type II specific antibody capture ELISA	Poliovirus (PV) and enterovirus 71 (EV71) plaque assays	315660886	RalphTrippLab_Poliovirus_EV71_miRNA_Dataset1	NCBI PubChem BioAssay	1224906	https://pubchem.ncbi.nlm.nih.gov/bioassay/1224906	MI0016078	EV71 and poliovirus
HEp-2 cell	Primary screening and miRNA mimic transfection	Validation screening and removal of false positives	Polio Type II specific antibody capture ELISA	Poliovirus (PV) and enterovirus 71 (EV71) plaque assays	315660887	RalphTrippLab_Poliovirus_EV71_miRNA_Dataset1	NCBI PubChem BioAssay	1224906	https://pubchem.ncbi.nlm.nih.gov/bioassay/1224906	MI0006395	EV71 and poliovirus
HEp-2 cell	Primary screening and miRNA mimic transfection	Validation screening and removal of false positives	Polio Type II specific antibody capture ELISA	Poliovirus (PV) and enterovirus 71 (EV71) plaque assays	315660888	RalphTrippLab_Poliovirus_EV71_miRNA_Dataset1	NCBI PubChem BioAssay	1224906	https://pubchem.ncbi.nlm.nih.gov/bioassay/1224906	MI0003608	EV71 and poliovirus
HEp-2 cell	Primary screening and miRNA mimic transfection	Validation screening and removal of false positives	Polio Type II specific antibody capture ELISA	Poliovirus (PV) and enterovirus 71 (EV71) plaque assays	315660889	RalphTrippLab_Poliovirus_EV71_miRNA_Dataset1	NCBI PubChem BioAssay	1224906	https://pubchem.ncbi.nlm.nih.gov/bioassay/1224906	MI0003197	EV71 and poliovirus
HEp-2 cell	Primary screening and miRNA mimic transfection	Validation screening and removal of false positives	Polio Type II specific antibody capture ELISA	Poliovirus (PV) and enterovirus 71 (EV71) plaque assays	315660890	RalphTrippLab_Poliovirus_EV71_miRNA_Dataset1	NCBI PubChem BioAssay	1224906	https://pubchem.ncbi.nlm.nih.gov/bioassay/1224906	MI0016597	EV71 and poliovirus
HEp-2 cell	Primary screening and miRNA mimic transfection	Validation screening and removal of false positives	Polio Type II specific antibody capture ELISA	Poliovirus (PV) and enterovirus 71 (EV71) plaque assays	315660891	RalphTrippLab_Poliovirus_EV71_miRNA_Dataset1	NCBI PubChem BioAssay	1224906	https://pubchem.ncbi.nlm.nih.gov/bioassay/1224906	MI0010487	EV71 and poliovirus
HEp-2 cell	Primary screening and miRNA mimic transfection	Validation screening and removal of false positives	Polio Type II specific antibody capture ELISA	Poliovirus (PV) and enterovirus 71 (EV71) plaque assays	315660893	RalphTrippLab_Poliovirus_EV71_miRNA_Dataset1	NCBI PubChem BioAssay	1224906	https://pubchem.ncbi.nlm.nih.gov/bioassay/1224906	MI0003677	EV71 and poliovirus
HEp-2 cell	Primary screening and miRNA mimic transfection	Validation screening and removal of false positives	Polio Type II specific antibody capture ELISA	Poliovirus (PV) and enterovirus 71 (EV71) plaque assays	315660894	RalphTrippLab_Poliovirus_EV71_miRNA_Dataset1	NCBI PubChem BioAssay	1224906	https://pubchem.ncbi.nlm.nih.gov/bioassay/1224906	MI0001652	EV71 and poliovirus
HEp-2 cell	Primary screening and miRNA mimic transfection	Validation screening and removal of false positives	Polio Type II specific antibody capture ELISA	Poliovirus (PV) and enterovirus 71 (EV71) plaque assays	315660895	RalphTrippLab_Poliovirus_EV71_miRNA_Dataset1	NCBI PubChem BioAssay	1224906	https://pubchem.ncbi.nlm.nih.gov/bioassay/1224906	MIMAT0018065	EV71 and poliovirus
HEp-2 cell	Primary screening and miRNA mimic transfection	Validation screening and removal of false positives	Polio Type II specific antibody capture ELISA	Poliovirus (PV) and enterovirus 71 (EV71) plaque assays	315660896	RalphTrippLab_Poliovirus_EV71_miRNA_Dataset1	NCBI PubChem BioAssay	1224906	https://pubchem.ncbi.nlm.nih.gov/bioassay/1224906	MI0006406	EV71 and poliovirus
HEp-2 cell	Primary screening and miRNA mimic transfection	Validation screening and removal of false positives	Polio Type II specific antibody capture ELISA	Poliovirus (PV) and enterovirus 71 (EV71) plaque assays	315660897	RalphTrippLab_Poliovirus_EV71_miRNA_Dataset1	NCBI PubChem BioAssay	1224906	https://pubchem.ncbi.nlm.nih.gov/bioassay/1224906	MI0000486	EV71 and poliovirus
HEp-2 cell	Primary screening and miRNA mimic transfection	Validation screening and removal of false positives	Polio Type II specific antibody capture ELISA	Poliovirus (PV) and enterovirus 71 (EV71) plaque assays	315660898	RalphTrippLab_Poliovirus_EV71_miRNA_Dataset1	NCBI PubChem BioAssay	1224906	https://pubchem.ncbi.nlm.nih.gov/bioassay/1224906	MI0000650	EV71 and poliovirus
HEp-2 cell	Primary screening and miRNA mimic transfection	Validation screening and removal of false positives	Polio Type II specific antibody capture ELISA	Poliovirus (PV) and enterovirus 71 (EV71) plaque assays	315660899	RalphTrippLab_Poliovirus_EV71_miRNA_Dataset1	NCBI PubChem BioAssay	1224906	https://pubchem.ncbi.nlm.nih.gov/bioassay/1224906	MI0000824	EV71 and poliovirus
HEp-2 cell	Primary screening and miRNA mimic transfection	Validation screening and removal of false positives	Polio Type II specific antibody capture ELISA	Poliovirus (PV) and enterovirus 71 (EV71) plaque assays	315660900	RalphTrippLab_Poliovirus_EV71_miRNA_Dataset1	NCBI PubChem BioAssay	1224906	https://pubchem.ncbi.nlm.nih.gov/bioassay/1224906	MI0006344	EV71 and poliovirus
HEp-2 cell	Primary screening and miRNA mimic transfection	Validation screening and removal of false positives	Polio Type II specific antibody capture ELISA	Poliovirus (PV) and enterovirus 71 (EV71) plaque assays	315660901	RalphTrippLab_Poliovirus_EV71_miRNA_Dataset1	NCBI PubChem BioAssay	1224906	https://pubchem.ncbi.nlm.nih.gov/bioassay/1224906	MI0000681	EV71 and poliovirus
HEp-2 cell	Primary screening and miRNA mimic transfection	Validation screening and removal of false positives	Polio Type II specific antibody capture ELISA	Poliovirus (PV) and enterovirus 71 (EV71) plaque assays	315660902	RalphTrippLab_Poliovirus_EV71_miRNA_Dataset1	NCBI PubChem BioAssay	1224906	https://pubchem.ncbi.nlm.nih.gov/bioassay/1224906	MI0001733	EV71 and poliovirus
HEp-2 cell	Primary screening and miRNA mimic transfection	Validation screening and removal of false positives	Polio Type II specific antibody capture ELISA	Poliovirus (PV) and enterovirus 71 (EV71) plaque assays	315660903	RalphTrippLab_Poliovirus_EV71_miRNA_Dataset1	NCBI PubChem BioAssay	1224906	https://pubchem.ncbi.nlm.nih.gov/bioassay/1224906	MI0000460	EV71 and poliovirus
HEp-2 cell	Primary screening and miRNA mimic transfection	Validation screening and removal of false positives	Polio Type II specific antibody capture ELISA	Poliovirus (PV) and enterovirus 71 (EV71) plaque assays	315660904	RalphTrippLab_Poliovirus_EV71_miRNA_Dataset1	NCBI PubChem BioAssay	1224906	https://pubchem.ncbi.nlm.nih.gov/bioassay/1224906	MI0000542	EV71 and poliovirus
HEp-2 cell	Primary screening and miRNA mimic transfection	Validation screening and removal of false positives	Polio Type II specific antibody capture ELISA	Poliovirus (PV) and enterovirus 71 (EV71) plaque assays	315660906	RalphTrippLab_Poliovirus_EV71_miRNA_Dataset1	NCBI PubChem BioAssay	1224906	https://pubchem.ncbi.nlm.nih.gov/bioassay/1224906	MIMAT0016898	EV71 and poliovirus
HEp-2 cell	Primary screening and miRNA mimic transfection	Validation screening and removal of false positives	Polio Type II specific antibody capture ELISA	Poliovirus (PV) and enterovirus 71 (EV71) plaque assays	315660907	RalphTrippLab_Poliovirus_EV71_miRNA_Dataset1	NCBI PubChem BioAssay	1224906	https://pubchem.ncbi.nlm.nih.gov/bioassay/1224906	MI0000074	EV71 and poliovirus
HEp-2 cell	Primary screening and miRNA mimic transfection	Validation screening and removal of false positives	Polio Type II specific antibody capture ELISA	Poliovirus (PV) and enterovirus 71 (EV71) plaque assays	315660908	RalphTrippLab_Poliovirus_EV71_miRNA_Dataset1	NCBI PubChem BioAssay	1224906	https://pubchem.ncbi.nlm.nih.gov/bioassay/1224906	MI0000769	EV71 and poliovirus
HEp-2 cell	Primary screening and miRNA mimic transfection	Validation screening and removal of false positives	Polio Type II specific antibody capture ELISA	Poliovirus (PV) and enterovirus 71 (EV71) plaque assays	315660909	RalphTrippLab_Poliovirus_EV71_miRNA_Dataset1	NCBI PubChem BioAssay	1224906	https://pubchem.ncbi.nlm.nih.gov/bioassay/1224906	MI0000441	EV71 and poliovirus
HEp-2 cell	Primary screening and miRNA mimic transfection	Validation screening and removal of false positives	Polio Type II specific antibody capture ELISA	Poliovirus (PV) and enterovirus 71 (EV71) plaque assays	315660910	RalphTrippLab_Poliovirus_EV71_miRNA_Dataset1	NCBI PubChem BioAssay	1224906	https://pubchem.ncbi.nlm.nih.gov/bioassay/1224906	MI0005541	EV71 and poliovirus
HEp-2 cell	Primary screening and miRNA mimic transfection	Validation screening and removal of false positives	Polio Type II specific antibody capture ELISA	Poliovirus (PV) and enterovirus 71 (EV71) plaque assays	315660911	RalphTrippLab_Poliovirus_EV71_miRNA_Dataset1	NCBI PubChem BioAssay	1224906	https://pubchem.ncbi.nlm.nih.gov/bioassay/1224906	MIMAT0016903	EV71 and poliovirus
HEp-2 cell	Primary screening and miRNA mimic transfection	Validation screening and removal of false positives	Polio Type II specific antibody capture ELISA	Poliovirus (PV) and enterovirus 71 (EV71) plaque assays	315660912	RalphTrippLab_Poliovirus_EV71_miRNA_Dataset1	NCBI PubChem BioAssay	1224906	https://pubchem.ncbi.nlm.nih.gov/bioassay/1224906	MI0014211	EV71 and poliovirus
HEp-2 cell	Primary screening and miRNA mimic transfection	Validation screening and removal of false positives	Polio Type II specific antibody capture ELISA	Poliovirus (PV) and enterovirus 71 (EV71) plaque assays	315660913	RalphTrippLab_Poliovirus_EV71_miRNA_Dataset1	NCBI PubChem BioAssay	1224906	https://pubchem.ncbi.nlm.nih.gov/bioassay/1224906	MIMAT0015013	EV71 and poliovirus
HEp-2 cell	Primary screening and miRNA mimic transfection	Validation screening and removal of false positives	Polio Type II specific antibody capture ELISA	Poliovirus (PV) and enterovirus 71 (EV71) plaque assays	315660914	RalphTrippLab_Poliovirus_EV71_miRNA_Dataset1	NCBI PubChem BioAssay	1224906	https://pubchem.ncbi.nlm.nih.gov/bioassay/1224906	MI0003596	EV71 and poliovirus
HEp-2 cell	Primary screening and miRNA mimic transfection	Validation screening and removal of false positives	Polio Type II specific antibody capture ELISA	Poliovirus (PV) and enterovirus 71 (EV71) plaque assays	315660915	RalphTrippLab_Poliovirus_EV71_miRNA_Dataset1	NCBI PubChem BioAssay	1224906	https://pubchem.ncbi.nlm.nih.gov/bioassay/1224906	MI0005416	EV71 and poliovirus
HEp-2 cell	Primary screening and miRNA mimic transfection	Validation screening and removal of false positives	Polio Type II specific antibody capture ELISA	Poliovirus (PV) and enterovirus 71 (EV71) plaque assays	315660916	RalphTrippLab_Poliovirus_EV71_miRNA_Dataset1	NCBI PubChem BioAssay	1224906	https://pubchem.ncbi.nlm.nih.gov/bioassay/1224906	MI0000283	EV71 and poliovirus
HEp-2 cell	Primary screening and miRNA mimic transfection	Validation screening and removal of false positives	Polio Type II specific antibody capture ELISA	Poliovirus (PV) and enterovirus 71 (EV71) plaque assays	315660917	RalphTrippLab_Poliovirus_EV71_miRNA_Dataset1	NCBI PubChem BioAssay	1224906	https://pubchem.ncbi.nlm.nih.gov/bioassay/1224906	MIMAT0016870	EV71 and poliovirus
HEp-2 cell	Primary screening and miRNA mimic transfection	Validation screening and removal of false positives	Polio Type II specific antibody capture ELISA	Poliovirus (PV) and enterovirus 71 (EV71) plaque assays	315660919	RalphTrippLab_Poliovirus_EV71_miRNA_Dataset1	NCBI PubChem BioAssay	1224906	https://pubchem.ncbi.nlm.nih.gov/bioassay/1224906	MI0003668	EV71 and poliovirus
HEp-2 cell	Primary screening and miRNA mimic transfection	Validation screening and removal of false positives	Polio Type II specific antibody capture ELISA	Poliovirus (PV) and enterovirus 71 (EV71) plaque assays	315660920	RalphTrippLab_Poliovirus_EV71_miRNA_Dataset1	NCBI PubChem BioAssay	1224906	https://pubchem.ncbi.nlm.nih.gov/bioassay/1224906	MIMAT0014981	EV71 and poliovirus
HEp-2 cell	Primary screening and miRNA mimic transfection	Validation screening and removal of false positives	Polio Type II specific antibody capture ELISA	Poliovirus (PV) and enterovirus 71 (EV71) plaque assays	315660921	RalphTrippLab_Poliovirus_EV71_miRNA_Dataset1	NCBI PubChem BioAssay	1224906	https://pubchem.ncbi.nlm.nih.gov/bioassay/1224906	MI0003637	EV71 and poliovirus
HEp-2 cell	Primary screening and miRNA mimic transfection	Validation screening and removal of false positives	Polio Type II specific antibody capture ELISA	Poliovirus (PV) and enterovirus 71 (EV71) plaque assays	315660922	RalphTrippLab_Poliovirus_EV71_miRNA_Dataset1	NCBI PubChem BioAssay	1224906	https://pubchem.ncbi.nlm.nih.gov/bioassay/1224906	MI0008335	EV71 and poliovirus
HEp-2 cell	Primary screening and miRNA mimic transfection	Validation screening and removal of false positives	Polio Type II specific antibody capture ELISA	Poliovirus (PV) and enterovirus 71 (EV71) plaque assays	315660923	RalphTrippLab_Poliovirus_EV71_miRNA_Dataset1	NCBI PubChem BioAssay	1224906	https://pubchem.ncbi.nlm.nih.gov/bioassay/1224906	MI0000254	EV71 and poliovirus
HEp-2 cell	Primary screening and miRNA mimic transfection	Validation screening and removal of false positives	Polio Type II specific antibody capture ELISA	Poliovirus (PV) and enterovirus 71 (EV71) plaque assays	315660924	RalphTrippLab_Poliovirus_EV71_miRNA_Dataset1	NCBI PubChem BioAssay	1224906	https://pubchem.ncbi.nlm.nih.gov/bioassay/1224906	MI0000273	EV71 and poliovirus
HEp-2 cell	Primary screening and miRNA mimic transfection	Validation screening and removal of false positives	Polio Type II specific antibody capture ELISA	Poliovirus (PV) and enterovirus 71 (EV71) plaque assays	315660925	RalphTrippLab_Poliovirus_EV71_miRNA_Dataset1	NCBI PubChem BioAssay	1224906	https://pubchem.ncbi.nlm.nih.gov/bioassay/1224906	MI0003933	EV71 and poliovirus
HEp-2 cell	Primary screening and miRNA mimic transfection	Validation screening and removal of false positives	Polio Type II specific antibody capture ELISA	Poliovirus (PV) and enterovirus 71 (EV71) plaque assays	315660926	RalphTrippLab_Poliovirus_EV71_miRNA_Dataset1	NCBI PubChem BioAssay	1224906	https://pubchem.ncbi.nlm.nih.gov/bioassay/1224906	MI0005534	EV71 and poliovirus
HEp-2 cell	Primary screening and miRNA mimic transfection	Validation screening and removal of false positives	Polio Type II specific antibody capture ELISA	Poliovirus (PV) and enterovirus 71 (EV71) plaque assays	315660927	RalphTrippLab_Poliovirus_EV71_miRNA_Dataset1	NCBI PubChem BioAssay	1224906	https://pubchem.ncbi.nlm.nih.gov/bioassay/1224906	MIMAT0016917	EV71 and poliovirus
HEp-2 cell	Primary screening and miRNA mimic transfection	Validation screening and removal of false positives	Polio Type II specific antibody capture ELISA	Poliovirus (PV) and enterovirus 71 (EV71) plaque assays	315660928	RalphTrippLab_Poliovirus_EV71_miRNA_Dataset1	NCBI PubChem BioAssay	1224906	https://pubchem.ncbi.nlm.nih.gov/bioassay/1224906	MIMAT0018076	EV71 and poliovirus
HEp-2 cell	Primary screening and miRNA mimic transfection	Validation screening and removal of false positives	Polio Type II specific antibody capture ELISA	Poliovirus (PV) and enterovirus 71 (EV71) plaque assays	315660929	RalphTrippLab_Poliovirus_EV71_miRNA_Dataset1	NCBI PubChem BioAssay	1224906	https://pubchem.ncbi.nlm.nih.gov/bioassay/1224906	MI0007259	EV71 and poliovirus
HEp-2 cell	Primary screening and miRNA mimic transfection	Validation screening and removal of false positives	Polio Type II specific antibody capture ELISA	Poliovirus (PV) and enterovirus 71 (EV71) plaque assays	315660930	RalphTrippLab_Poliovirus_EV71_miRNA_Dataset1	NCBI PubChem BioAssay	1224906	https://pubchem.ncbi.nlm.nih.gov/bioassay/1224906	MI0006318	EV71 and poliovirus
HEp-2 cell	Primary screening and miRNA mimic transfection	Validation screening and removal of false positives	Polio Type II specific antibody capture ELISA	Poliovirus (PV) and enterovirus 71 (EV71) plaque assays	315660931	RalphTrippLab_Poliovirus_EV71_miRNA_Dataset1	NCBI PubChem BioAssay	1224906	https://pubchem.ncbi.nlm.nih.gov/bioassay/1224906	MIMAT0016869	EV71 and poliovirus
HEp-2 cell	Primary screening and miRNA mimic transfection	Validation screening and removal of false positives	Polio Type II specific antibody capture ELISA	Poliovirus (PV) and enterovirus 71 (EV71) plaque assays	315660932	RalphTrippLab_Poliovirus_EV71_miRNA_Dataset1	NCBI PubChem BioAssay	1224906	https://pubchem.ncbi.nlm.nih.gov/bioassay/1224906	MIMAT0015072	EV71 and poliovirus
HEp-2 cell	Primary screening and miRNA mimic transfection	Validation screening and removal of false positives	Polio Type II specific antibody capture ELISA	Poliovirus (PV) and enterovirus 71 (EV71) plaque assays	315660933	RalphTrippLab_Poliovirus_EV71_miRNA_Dataset1	NCBI PubChem BioAssay	1224906	https://pubchem.ncbi.nlm.nih.gov/bioassay/1224906	MI0003180	EV71 and poliovirus
HEp-2 cell	Primary screening and miRNA mimic transfection	Validation screening and removal of false positives	Polio Type II specific antibody capture ELISA	Poliovirus (PV) and enterovirus 71 (EV71) plaque assays	315660934	RalphTrippLab_Poliovirus_EV71_miRNA_Dataset1	NCBI PubChem BioAssay	1224906	https://pubchem.ncbi.nlm.nih.gov/bioassay/1224906	MIMAT0014987	EV71 and poliovirus
HEp-2 cell	Primary screening and miRNA mimic transfection	Validation screening and removal of false positives	Polio Type II specific antibody capture ELISA	Poliovirus (PV) and enterovirus 71 (EV71) plaque assays	315660935	RalphTrippLab_Poliovirus_EV71_miRNA_Dataset1	NCBI PubChem BioAssay	1224906	https://pubchem.ncbi.nlm.nih.gov/bioassay/1224906	MI0005559	EV71 and poliovirus
HEp-2 cell	Primary screening and miRNA mimic transfection	Validation screening and removal of false positives	Polio Type II specific antibody capture ELISA	Poliovirus (PV) and enterovirus 71 (EV71) plaque assays	315660936	RalphTrippLab_Poliovirus_EV71_miRNA_Dataset1	NCBI PubChem BioAssay	1224906	https://pubchem.ncbi.nlm.nih.gov/bioassay/1224906	MIMAT0018112	EV71 and poliovirus
HEp-2 cell	Primary screening and miRNA mimic transfection	Validation screening and removal of false positives	Polio Type II specific antibody capture ELISA	Poliovirus (PV) and enterovirus 71 (EV71) plaque assays	315660937	RalphTrippLab_Poliovirus_EV71_miRNA_Dataset1	NCBI PubChem BioAssay	1224906	https://pubchem.ncbi.nlm.nih.gov/bioassay/1224906	MIMAT0018165	EV71 and poliovirus
HEp-2 cell	Primary screening and miRNA mimic transfection	Validation screening and removal of false positives	Polio Type II specific antibody capture ELISA	Poliovirus (PV) and enterovirus 71 (EV71) plaque assays	315660938	RalphTrippLab_Poliovirus_EV71_miRNA_Dataset1	NCBI PubChem BioAssay	1224906	https://pubchem.ncbi.nlm.nih.gov/bioassay/1224906	MI0000267	EV71 and poliovirus
HEp-2 cell	Primary screening and miRNA mimic transfection	Validation screening and removal of false positives	Polio Type II specific antibody capture ELISA	Poliovirus (PV) and enterovirus 71 (EV71) plaque assays	315660939	RalphTrippLab_Poliovirus_EV71_miRNA_Dataset1	NCBI PubChem BioAssay	1224906	https://pubchem.ncbi.nlm.nih.gov/bioassay/1224906	MI0003605	EV71 and poliovirus
HEp-2 cell	Primary screening and miRNA mimic transfection	Validation screening and removal of false positives	Polio Type II specific antibody capture ELISA	Poliovirus (PV) and enterovirus 71 (EV71) plaque assays	315660940	RalphTrippLab_Poliovirus_EV71_miRNA_Dataset1	NCBI PubChem BioAssay	1224906	https://pubchem.ncbi.nlm.nih.gov/bioassay/1224906	MIMAT0017994	EV71 and poliovirus
HEp-2 cell	Primary screening and miRNA mimic transfection	Validation screening and removal of false positives	Polio Type II specific antibody capture ELISA	Poliovirus (PV) and enterovirus 71 (EV71) plaque assays	315660941	RalphTrippLab_Poliovirus_EV71_miRNA_Dataset1	NCBI PubChem BioAssay	1224906	https://pubchem.ncbi.nlm.nih.gov/bioassay/1224906	MI0000484	EV71 and poliovirus
HEp-2 cell	Primary screening and miRNA mimic transfection	Validation screening and removal of false positives	Polio Type II specific antibody capture ELISA	Poliovirus (PV) and enterovirus 71 (EV71) plaque assays	315660942	RalphTrippLab_Poliovirus_EV71_miRNA_Dataset1	NCBI PubChem BioAssay	1224906	https://pubchem.ncbi.nlm.nih.gov/bioassay/1224906	MIMAT0018357	EV71 and poliovirus
HEp-2 cell	Primary screening and miRNA mimic transfection	Validation screening and removal of false positives	Polio Type II specific antibody capture ELISA	Poliovirus (PV) and enterovirus 71 (EV71) plaque assays	315660943	RalphTrippLab_Poliovirus_EV71_miRNA_Dataset1	NCBI PubChem BioAssay	1224906	https://pubchem.ncbi.nlm.nih.gov/bioassay/1224906	MI0006362	EV71 and poliovirus
HEp-2 cell	Primary screening and miRNA mimic transfection	Validation screening and removal of false positives	Polio Type II specific antibody capture ELISA	Poliovirus (PV) and enterovirus 71 (EV71) plaque assays	315660944	RalphTrippLab_Poliovirus_EV71_miRNA_Dataset1	NCBI PubChem BioAssay	1224906	https://pubchem.ncbi.nlm.nih.gov/bioassay/1224906	MI0000482	EV71 and poliovirus
HEp-2 cell	Primary screening and miRNA mimic transfection	Validation screening and removal of false positives	Polio Type II specific antibody capture ELISA	Poliovirus (PV) and enterovirus 71 (EV71) plaque assays	315660945	RalphTrippLab_Poliovirus_EV71_miRNA_Dataset1	NCBI PubChem BioAssay	1224906	https://pubchem.ncbi.nlm.nih.gov/bioassay/1224906	MI0006384	EV71 and poliovirus
HEp-2 cell	Primary screening and miRNA mimic transfection	Validation screening and removal of false positives	Polio Type II specific antibody capture ELISA	Poliovirus (PV) and enterovirus 71 (EV71) plaque assays	315660946	RalphTrippLab_Poliovirus_EV71_miRNA_Dataset1	NCBI PubChem BioAssay	1224906	https://pubchem.ncbi.nlm.nih.gov/bioassay/1224906	MI0003581	EV71 and poliovirus
HEp-2 cell	Primary screening and miRNA mimic transfection	Validation screening and removal of false positives	Polio Type II specific antibody capture ELISA	Poliovirus (PV) and enterovirus 71 (EV71) plaque assays	315660947	RalphTrippLab_Poliovirus_EV71_miRNA_Dataset1	NCBI PubChem BioAssay	1224906	https://pubchem.ncbi.nlm.nih.gov/bioassay/1224906	MIMAT0015026	EV71 and poliovirus
HEp-2 cell	Primary screening and miRNA mimic transfection	Validation screening and removal of false positives	Polio Type II specific antibody capture ELISA	Poliovirus (PV) and enterovirus 71 (EV71) plaque assays	315660948	RalphTrippLab_Poliovirus_EV71_miRNA_Dataset1	NCBI PubChem BioAssay	1224906	https://pubchem.ncbi.nlm.nih.gov/bioassay/1224906	MI0001519	EV71 and poliovirus
HEp-2 cell	Primary screening and miRNA mimic transfection	Validation screening and removal of false positives	Polio Type II specific antibody capture ELISA	Poliovirus (PV) and enterovirus 71 (EV71) plaque assays	315660949	RalphTrippLab_Poliovirus_EV71_miRNA_Dataset1	NCBI PubChem BioAssay	1224906	https://pubchem.ncbi.nlm.nih.gov/bioassay/1224906	MI0000815	EV71 and poliovirus
HEp-2 cell	Primary screening and miRNA mimic transfection	Validation screening and removal of false positives	Polio Type II specific antibody capture ELISA	Poliovirus (PV) and enterovirus 71 (EV71) plaque assays	315660950	RalphTrippLab_Poliovirus_EV71_miRNA_Dataset1	NCBI PubChem BioAssay	1224906	https://pubchem.ncbi.nlm.nih.gov/bioassay/1224906	MI0001735	EV71 and poliovirus
HEp-2 cell	Primary screening and miRNA mimic transfection	Validation screening and removal of false positives	Polio Type II specific antibody capture ELISA	Poliovirus (PV) and enterovirus 71 (EV71) plaque assays	315660951	RalphTrippLab_Poliovirus_EV71_miRNA_Dataset1	NCBI PubChem BioAssay	1224906	https://pubchem.ncbi.nlm.nih.gov/bioassay/1224906	MI0003583	EV71 and poliovirus
HEp-2 cell	Primary screening and miRNA mimic transfection	Validation screening and removal of false positives	Polio Type II specific antibody capture ELISA	Poliovirus (PV) and enterovirus 71 (EV71) plaque assays	315660952	RalphTrippLab_Poliovirus_EV71_miRNA_Dataset1	NCBI PubChem BioAssay	1224906	https://pubchem.ncbi.nlm.nih.gov/bioassay/1224906	MI0006417	EV71 and poliovirus
HEp-2 cell	Primary screening and miRNA mimic transfection	Validation screening and removal of false positives	Polio Type II specific antibody capture ELISA	Poliovirus (PV) and enterovirus 71 (EV71) plaque assays	315660953	RalphTrippLab_Poliovirus_EV71_miRNA_Dataset1	NCBI PubChem BioAssay	1224906	https://pubchem.ncbi.nlm.nih.gov/bioassay/1224906	MI0003658	EV71 and poliovirus
HEp-2 cell	Primary screening and miRNA mimic transfection	Validation screening and removal of false positives	Polio Type II specific antibody capture ELISA	Poliovirus (PV) and enterovirus 71 (EV71) plaque assays	315660954	RalphTrippLab_Poliovirus_EV71_miRNA_Dataset1	NCBI PubChem BioAssay	1224906	https://pubchem.ncbi.nlm.nih.gov/bioassay/1224906	MI0006311	EV71 and poliovirus
HEp-2 cell	Primary screening and miRNA mimic transfection	Validation screening and removal of false positives	Polio Type II specific antibody capture ELISA	Poliovirus (PV) and enterovirus 71 (EV71) plaque assays	315660955	RalphTrippLab_Poliovirus_EV71_miRNA_Dataset1	NCBI PubChem BioAssay	1224906	https://pubchem.ncbi.nlm.nih.gov/bioassay/1224906	MI0011282	EV71 and poliovirus
HEp-2 cell	Primary screening and miRNA mimic transfection	Validation screening and removal of false positives	Polio Type II specific antibody capture ELISA	Poliovirus (PV) and enterovirus 71 (EV71) plaque assays	315660956	RalphTrippLab_Poliovirus_EV71_miRNA_Dataset1	NCBI PubChem BioAssay	1224906	https://pubchem.ncbi.nlm.nih.gov/bioassay/1224906	MI0000077	EV71 and poliovirus
HEp-2 cell	Primary screening and miRNA mimic transfection	Validation screening and removal of false positives	Polio Type II specific antibody capture ELISA	Poliovirus (PV) and enterovirus 71 (EV71) plaque assays	315660957	RalphTrippLab_Poliovirus_EV71_miRNA_Dataset1	NCBI PubChem BioAssay	1224906	https://pubchem.ncbi.nlm.nih.gov/bioassay/1224906	MI0000261	EV71 and poliovirus
HEp-2 cell	Primary screening and miRNA mimic transfection	Validation screening and removal of false positives	Polio Type II specific antibody capture ELISA	Poliovirus (PV) and enterovirus 71 (EV71) plaque assays	315660958	RalphTrippLab_Poliovirus_EV71_miRNA_Dataset1	NCBI PubChem BioAssay	1224906	https://pubchem.ncbi.nlm.nih.gov/bioassay/1224906	MI0016007	EV71 and poliovirus
HEp-2 cell	Primary screening and miRNA mimic transfection	Validation screening and removal of false positives	Polio Type II specific antibody capture ELISA	Poliovirus (PV) and enterovirus 71 (EV71) plaque assays	315660959	RalphTrippLab_Poliovirus_EV71_miRNA_Dataset1	NCBI PubChem BioAssay	1224906	https://pubchem.ncbi.nlm.nih.gov/bioassay/1224906	MIMAT0018201	EV71 and poliovirus
HEp-2 cell	Primary screening and miRNA mimic transfection	Validation screening and removal of false positives	Polio Type II specific antibody capture ELISA	Poliovirus (PV) and enterovirus 71 (EV71) plaque assays	315660960	RalphTrippLab_Poliovirus_EV71_miRNA_Dataset1	NCBI PubChem BioAssay	1224906	https://pubchem.ncbi.nlm.nih.gov/bioassay/1224906	MI0001729	EV71 and poliovirus
HEp-2 cell	Primary screening and miRNA mimic transfection	Validation screening and removal of false positives	Polio Type II specific antibody capture ELISA	Poliovirus (PV) and enterovirus 71 (EV71) plaque assays	315660961	RalphTrippLab_Poliovirus_EV71_miRNA_Dataset1	NCBI PubChem BioAssay	1224906	https://pubchem.ncbi.nlm.nih.gov/bioassay/1224906	MIMAT0015037	EV71 and poliovirus
HEp-2 cell	Primary screening and miRNA mimic transfection	Validation screening and removal of false positives	Polio Type II specific antibody capture ELISA	Poliovirus (PV) and enterovirus 71 (EV71) plaque assays	315660962	RalphTrippLab_Poliovirus_EV71_miRNA_Dataset1	NCBI PubChem BioAssay	1224906	https://pubchem.ncbi.nlm.nih.gov/bioassay/1224906	MI0006383	EV71 and poliovirus
HEp-2 cell	Primary screening and miRNA mimic transfection	Validation screening and removal of false positives	Polio Type II specific antibody capture ELISA	Poliovirus (PV) and enterovirus 71 (EV71) plaque assays	315660963	RalphTrippLab_Poliovirus_EV71_miRNA_Dataset1	NCBI PubChem BioAssay	1224906	https://pubchem.ncbi.nlm.nih.gov/bioassay/1224906	MIMAT0018121	EV71 and poliovirus
HEp-2 cell	Primary screening and miRNA mimic transfection	Validation screening and removal of false positives	Polio Type II specific antibody capture ELISA	Poliovirus (PV) and enterovirus 71 (EV71) plaque assays	315660964	RalphTrippLab_Poliovirus_EV71_miRNA_Dataset1	NCBI PubChem BioAssay	1224906	https://pubchem.ncbi.nlm.nih.gov/bioassay/1224906	MI0003514	EV71 and poliovirus
HEp-2 cell	Primary screening and miRNA mimic transfection	Validation screening and removal of false positives	Polio Type II specific antibody capture ELISA	Poliovirus (PV) and enterovirus 71 (EV71) plaque assays	315660965	RalphTrippLab_Poliovirus_EV71_miRNA_Dataset1	NCBI PubChem BioAssay	1224906	https://pubchem.ncbi.nlm.nih.gov/bioassay/1224906	MI0000772	EV71 and poliovirus
HEp-2 cell	Primary screening and miRNA mimic transfection	Validation screening and removal of false positives	Polio Type II specific antibody capture ELISA	Poliovirus (PV) and enterovirus 71 (EV71) plaque assays	315660966	RalphTrippLab_Poliovirus_EV71_miRNA_Dataset1	NCBI PubChem BioAssay	1224906	https://pubchem.ncbi.nlm.nih.gov/bioassay/1224906	MI0000103	EV71 and poliovirus
HEp-2 cell	Primary screening and miRNA mimic transfection	Validation screening and removal of false positives	Polio Type II specific antibody capture ELISA	Poliovirus (PV) and enterovirus 71 (EV71) plaque assays	315660967	RalphTrippLab_Poliovirus_EV71_miRNA_Dataset1	NCBI PubChem BioAssay	1224906	https://pubchem.ncbi.nlm.nih.gov/bioassay/1224906	MI0015973	EV71 and poliovirus
HEp-2 cell	Primary screening and miRNA mimic transfection	Validation screening and removal of false positives	Polio Type II specific antibody capture ELISA	Poliovirus (PV) and enterovirus 71 (EV71) plaque assays	315660968	RalphTrippLab_Poliovirus_EV71_miRNA_Dataset1	NCBI PubChem BioAssay	1224906	https://pubchem.ncbi.nlm.nih.gov/bioassay/1224906	MI0003681	EV71 and poliovirus
HEp-2 cell	Primary screening and miRNA mimic transfection	Validation screening and removal of false positives	Polio Type II specific antibody capture ELISA	Poliovirus (PV) and enterovirus 71 (EV71) plaque assays	315660969	RalphTrippLab_Poliovirus_EV71_miRNA_Dataset1	NCBI PubChem BioAssay	1224906	https://pubchem.ncbi.nlm.nih.gov/bioassay/1224906	MI0000081	EV71 and poliovirus
HEp-2 cell	Primary screening and miRNA mimic transfection	Validation screening and removal of false positives	Polio Type II specific antibody capture ELISA	Poliovirus (PV) and enterovirus 71 (EV71) plaque assays	315660970	RalphTrippLab_Poliovirus_EV71_miRNA_Dataset1	NCBI PubChem BioAssay	1224906	https://pubchem.ncbi.nlm.nih.gov/bioassay/1224906	MI0003668	EV71 and poliovirus
HEp-2 cell	Primary screening and miRNA mimic transfection	Validation screening and removal of false positives	Polio Type II specific antibody capture ELISA	Poliovirus (PV) and enterovirus 71 (EV71) plaque assays	315660971	RalphTrippLab_Poliovirus_EV71_miRNA_Dataset1	NCBI PubChem BioAssay	1224906	https://pubchem.ncbi.nlm.nih.gov/bioassay/1224906	MI0000273	EV71 and poliovirus
HEp-2 cell	Primary screening and miRNA mimic transfection	Validation screening and removal of false positives	Polio Type II specific antibody capture ELISA	Poliovirus (PV) and enterovirus 71 (EV71) plaque assays	315660972	RalphTrippLab_Poliovirus_EV71_miRNA_Dataset1	NCBI PubChem BioAssay	1224906	https://pubchem.ncbi.nlm.nih.gov/bioassay/1224906	MIMAT0016871	EV71 and poliovirus
HEp-2 cell	Primary screening and miRNA mimic transfection	Validation screening and removal of false positives	Polio Type II specific antibody capture ELISA	Poliovirus (PV) and enterovirus 71 (EV71) plaque assays	315660973	RalphTrippLab_Poliovirus_EV71_miRNA_Dataset1	NCBI PubChem BioAssay	1224906	https://pubchem.ncbi.nlm.nih.gov/bioassay/1224906	MI0000472	EV71 and poliovirus
HEp-2 cell	Primary screening and miRNA mimic transfection	Validation screening and removal of false positives	Polio Type II specific antibody capture ELISA	Poliovirus (PV) and enterovirus 71 (EV71) plaque assays	315660974	RalphTrippLab_Poliovirus_EV71_miRNA_Dataset1	NCBI PubChem BioAssay	1224906	https://pubchem.ncbi.nlm.nih.gov/bioassay/1224906	MI0000456	EV71 and poliovirus
HEp-2 cell	Primary screening and miRNA mimic transfection	Validation screening and removal of false positives	Polio Type II specific antibody capture ELISA	Poliovirus (PV) and enterovirus 71 (EV71) plaque assays	315660975	RalphTrippLab_Poliovirus_EV71_miRNA_Dataset1	NCBI PubChem BioAssay	1224906	https://pubchem.ncbi.nlm.nih.gov/bioassay/1224906	MIMAT0015028	EV71 and poliovirus
HEp-2 cell	Primary screening and miRNA mimic transfection	Validation screening and removal of false positives	Polio Type II specific antibody capture ELISA	Poliovirus (PV) and enterovirus 71 (EV71) plaque assays	315660976	RalphTrippLab_Poliovirus_EV71_miRNA_Dataset1	NCBI PubChem BioAssay	1224906	https://pubchem.ncbi.nlm.nih.gov/bioassay/1224906	MI0000342	EV71 and poliovirus
HEp-2 cell	Primary screening and miRNA mimic transfection	Validation screening and removal of false positives	Polio Type II specific antibody capture ELISA	Poliovirus (PV) and enterovirus 71 (EV71) plaque assays	315660977	RalphTrippLab_Poliovirus_EV71_miRNA_Dataset1	NCBI PubChem BioAssay	1224906	https://pubchem.ncbi.nlm.nih.gov/bioassay/1224906	MI0003161	EV71 and poliovirus
HEp-2 cell	Primary screening and miRNA mimic transfection	Validation screening and removal of false positives	Polio Type II specific antibody capture ELISA	Poliovirus (PV) and enterovirus 71 (EV71) plaque assays	315660978	RalphTrippLab_Poliovirus_EV71_miRNA_Dataset1	NCBI PubChem BioAssay	1224906	https://pubchem.ncbi.nlm.nih.gov/bioassay/1224906	MI0003594	EV71 and poliovirus
HEp-2 cell	Primary screening and miRNA mimic transfection	Validation screening and removal of false positives	Polio Type II specific antibody capture ELISA	Poliovirus (PV) and enterovirus 71 (EV71) plaque assays	315660979	RalphTrippLab_Poliovirus_EV71_miRNA_Dataset1	NCBI PubChem BioAssay	1224906	https://pubchem.ncbi.nlm.nih.gov/bioassay/1224906	MIMAT0013863	EV71 and poliovirus
HEp-2 cell	Primary screening and miRNA mimic transfection	Validation screening and removal of false positives	Polio Type II specific antibody capture ELISA	Poliovirus (PV) and enterovirus 71 (EV71) plaque assays	315660980	RalphTrippLab_Poliovirus_EV71_miRNA_Dataset1	NCBI PubChem BioAssay	1224906	https://pubchem.ncbi.nlm.nih.gov/bioassay/1224906	MI0003178	EV71 and poliovirus
HEp-2 cell	Primary screening and miRNA mimic transfection	Validation screening and removal of false positives	Polio Type II specific antibody capture ELISA	Poliovirus (PV) and enterovirus 71 (EV71) plaque assays	315660981	RalphTrippLab_Poliovirus_EV71_miRNA_Dataset1	NCBI PubChem BioAssay	1224906	https://pubchem.ncbi.nlm.nih.gov/bioassay/1224906	MI0003190	EV71 and poliovirus
HEp-2 cell	Primary screening and miRNA mimic transfection	Validation screening and removal of false positives	Polio Type II specific antibody capture ELISA	Poliovirus (PV) and enterovirus 71 (EV71) plaque assays	315660982	RalphTrippLab_Poliovirus_EV71_miRNA_Dataset1	NCBI PubChem BioAssay	1224906	https://pubchem.ncbi.nlm.nih.gov/bioassay/1224906	MIMAT0018072	EV71 and poliovirus
HEp-2 cell	Primary screening and miRNA mimic transfection	Validation screening and removal of false positives	Polio Type II specific antibody capture ELISA	Poliovirus (PV) and enterovirus 71 (EV71) plaque assays	315660983	RalphTrippLab_Poliovirus_EV71_miRNA_Dataset1	NCBI PubChem BioAssay	1224906	https://pubchem.ncbi.nlm.nih.gov/bioassay/1224906	MI0000746	EV71 and poliovirus
HEp-2 cell	Primary screening and miRNA mimic transfection	Validation screening and removal of false positives	Polio Type II specific antibody capture ELISA	Poliovirus (PV) and enterovirus 71 (EV71) plaque assays	315660984	RalphTrippLab_Poliovirus_EV71_miRNA_Dataset1	NCBI PubChem BioAssay	1224906	https://pubchem.ncbi.nlm.nih.gov/bioassay/1224906	MI0003185	EV71 and poliovirus
HEp-2 cell	Primary screening and miRNA mimic transfection	Validation screening and removal of false positives	Polio Type II specific antibody capture ELISA	Poliovirus (PV) and enterovirus 71 (EV71) plaque assays	315660985	RalphTrippLab_Poliovirus_EV71_miRNA_Dataset1	NCBI PubChem BioAssay	1224906	https://pubchem.ncbi.nlm.nih.gov/bioassay/1224906	MI0005569	EV71 and poliovirus
HEp-2 cell	Primary screening and miRNA mimic transfection	Validation screening and removal of false positives	Polio Type II specific antibody capture ELISA	Poliovirus (PV) and enterovirus 71 (EV71) plaque assays	315660986	RalphTrippLab_Poliovirus_EV71_miRNA_Dataset1	NCBI PubChem BioAssay	1224906	https://pubchem.ncbi.nlm.nih.gov/bioassay/1224906	MI0003164	EV71 and poliovirus
HEp-2 cell	Primary screening and miRNA mimic transfection	Validation screening and removal of false positives	Polio Type II specific antibody capture ELISA	Poliovirus (PV) and enterovirus 71 (EV71) plaque assays	315660987	RalphTrippLab_Poliovirus_EV71_miRNA_Dataset1	NCBI PubChem BioAssay	1224906	https://pubchem.ncbi.nlm.nih.gov/bioassay/1224906	MI0003149	EV71 and poliovirus
HEp-2 cell	Primary screening and miRNA mimic transfection	Validation screening and removal of false positives	Polio Type II specific antibody capture ELISA	Poliovirus (PV) and enterovirus 71 (EV71) plaque assays	315660988	RalphTrippLab_Poliovirus_EV71_miRNA_Dataset1	NCBI PubChem BioAssay	1224906	https://pubchem.ncbi.nlm.nih.gov/bioassay/1224906	MI0003607	EV71 and poliovirus
HEp-2 cell	Primary screening and miRNA mimic transfection	Validation screening and removal of false positives	Polio Type II specific antibody capture ELISA	Poliovirus (PV) and enterovirus 71 (EV71) plaque assays	315660989	RalphTrippLab_Poliovirus_EV71_miRNA_Dataset1	NCBI PubChem BioAssay	1224906	https://pubchem.ncbi.nlm.nih.gov/bioassay/1224906	MI0014181	EV71 and poliovirus
HEp-2 cell	Primary screening and miRNA mimic transfection	Validation screening and removal of false positives	Polio Type II specific antibody capture ELISA	Poliovirus (PV) and enterovirus 71 (EV71) plaque assays	315660990	RalphTrippLab_Poliovirus_EV71_miRNA_Dataset1	NCBI PubChem BioAssay	1224906	https://pubchem.ncbi.nlm.nih.gov/bioassay/1224906	MI0009985	EV71 and poliovirus
HEp-2 cell	Primary screening and miRNA mimic transfection	Validation screening and removal of false positives	Polio Type II specific antibody capture ELISA	Poliovirus (PV) and enterovirus 71 (EV71) plaque assays	315660991	RalphTrippLab_Poliovirus_EV71_miRNA_Dataset1	NCBI PubChem BioAssay	1224906	https://pubchem.ncbi.nlm.nih.gov/bioassay/1224906	MI0014206	EV71 and poliovirus
HEp-2 cell	Primary screening and miRNA mimic transfection	Validation screening and removal of false positives	Polio Type II specific antibody capture ELISA	Poliovirus (PV) and enterovirus 71 (EV71) plaque assays	315660992	RalphTrippLab_Poliovirus_EV71_miRNA_Dataset1	NCBI PubChem BioAssay	1224906	https://pubchem.ncbi.nlm.nih.gov/bioassay/1224906	MI0003814	EV71 and poliovirus
HEp-2 cell	Primary screening and miRNA mimic transfection	Validation screening and removal of false positives	Polio Type II specific antibody capture ELISA	Poliovirus (PV) and enterovirus 71 (EV71) plaque assays	315660993	RalphTrippLab_Poliovirus_EV71_miRNA_Dataset1	NCBI PubChem BioAssay	1224906	https://pubchem.ncbi.nlm.nih.gov/bioassay/1224906	MIMAT0015001	EV71 and poliovirus
HEp-2 cell	Primary screening and miRNA mimic transfection	Validation screening and removal of false positives	Polio Type II specific antibody capture ELISA	Poliovirus (PV) and enterovirus 71 (EV71) plaque assays	315660994	RalphTrippLab_Poliovirus_EV71_miRNA_Dataset1	NCBI PubChem BioAssay	1224906	https://pubchem.ncbi.nlm.nih.gov/bioassay/1224906	MI0003579	EV71 and poliovirus
HEp-2 cell	Primary screening and miRNA mimic transfection	Validation screening and removal of false positives	Polio Type II specific antibody capture ELISA	Poliovirus (PV) and enterovirus 71 (EV71) plaque assays	315660995	RalphTrippLab_Poliovirus_EV71_miRNA_Dataset1	NCBI PubChem BioAssay	1224906	https://pubchem.ncbi.nlm.nih.gov/bioassay/1224906	MI0003600	EV71 and poliovirus
HEp-2 cell	Primary screening and miRNA mimic transfection	Validation screening and removal of false positives	Polio Type II specific antibody capture ELISA	Poliovirus (PV) and enterovirus 71 (EV71) plaque assays	315660996	RalphTrippLab_Poliovirus_EV71_miRNA_Dataset1	NCBI PubChem BioAssay	1224906	https://pubchem.ncbi.nlm.nih.gov/bioassay/1224906	MI0006648	EV71 and poliovirus
HEp-2 cell	Primary screening and miRNA mimic transfection	Validation screening and removal of false positives	Polio Type II specific antibody capture ELISA	Poliovirus (PV) and enterovirus 71 (EV71) plaque assays	315660997	RalphTrippLab_Poliovirus_EV71_miRNA_Dataset1	NCBI PubChem BioAssay	1224906	https://pubchem.ncbi.nlm.nih.gov/bioassay/1224906	MIMAT0017986	EV71 and poliovirus
HEp-2 cell	Primary screening and miRNA mimic transfection	Validation screening and removal of false positives	Polio Type II specific antibody capture ELISA	Poliovirus (PV) and enterovirus 71 (EV71) plaque assays	315660998	RalphTrippLab_Poliovirus_EV71_miRNA_Dataset1	NCBI PubChem BioAssay	1224906	https://pubchem.ncbi.nlm.nih.gov/bioassay/1224906	MI0016416	EV71 and poliovirus
HEp-2 cell	Primary screening and miRNA mimic transfection	Validation screening and removal of false positives	Polio Type II specific antibody capture ELISA	Poliovirus (PV) and enterovirus 71 (EV71) plaque assays	315660999	RalphTrippLab_Poliovirus_EV71_miRNA_Dataset1	NCBI PubChem BioAssay	1224906	https://pubchem.ncbi.nlm.nih.gov/bioassay/1224906	MI0000098	EV71 and poliovirus
HEp-2 cell	Primary screening and miRNA mimic transfection	Validation screening and removal of false positives	Polio Type II specific antibody capture ELISA	Poliovirus (PV) and enterovirus 71 (EV71) plaque assays	315661000	RalphTrippLab_Poliovirus_EV71_miRNA_Dataset1	NCBI PubChem BioAssay	1224906	https://pubchem.ncbi.nlm.nih.gov/bioassay/1224906	MI0001145	EV71 and poliovirus
HEp-2 cell	Primary screening and miRNA mimic transfection	Validation screening and removal of false positives	Polio Type II specific antibody capture ELISA	Poliovirus (PV) and enterovirus 71 (EV71) plaque assays	315661001	RalphTrippLab_Poliovirus_EV71_miRNA_Dataset1	NCBI PubChem BioAssay	1224906	https://pubchem.ncbi.nlm.nih.gov/bioassay/1224906	MI0003638	EV71 and poliovirus
HEp-2 cell	Primary screening and miRNA mimic transfection	Validation screening and removal of false positives	Polio Type II specific antibody capture ELISA	Poliovirus (PV) and enterovirus 71 (EV71) plaque assays	315661002	RalphTrippLab_Poliovirus_EV71_miRNA_Dataset1	NCBI PubChem BioAssay	1224906	https://pubchem.ncbi.nlm.nih.gov/bioassay/1224906	MI0000061	EV71 and poliovirus
HEp-2 cell	Primary screening and miRNA mimic transfection	Validation screening and removal of false positives	Polio Type II specific antibody capture ELISA	Poliovirus (PV) and enterovirus 71 (EV71) plaque assays	315661003	RalphTrippLab_Poliovirus_EV71_miRNA_Dataset1	NCBI PubChem BioAssay	1224906	https://pubchem.ncbi.nlm.nih.gov/bioassay/1224906	MIMAT0016914	EV71 and poliovirus
HEp-2 cell	Primary screening and miRNA mimic transfection	Validation screening and removal of false positives	Polio Type II specific antibody capture ELISA	Poliovirus (PV) and enterovirus 71 (EV71) plaque assays	315661004	RalphTrippLab_Poliovirus_EV71_miRNA_Dataset1	NCBI PubChem BioAssay	1224906	https://pubchem.ncbi.nlm.nih.gov/bioassay/1224906	MIMAT0015022	EV71 and poliovirus
HEp-2 cell	Primary screening and miRNA mimic transfection	Validation screening and removal of false positives	Polio Type II specific antibody capture ELISA	Poliovirus (PV) and enterovirus 71 (EV71) plaque assays	315661005	RalphTrippLab_Poliovirus_EV71_miRNA_Dataset1	NCBI PubChem BioAssay	1224906	https://pubchem.ncbi.nlm.nih.gov/bioassay/1224906	MI0000471	EV71 and poliovirus
HEp-2 cell	Primary screening and miRNA mimic transfection	Validation screening and removal of false positives	Polio Type II specific antibody capture ELISA	Poliovirus (PV) and enterovirus 71 (EV71) plaque assays	315661006	RalphTrippLab_Poliovirus_EV71_miRNA_Dataset1	NCBI PubChem BioAssay	1224906	https://pubchem.ncbi.nlm.nih.gov/bioassay/1224906	MI0016433	EV71 and poliovirus
HEp-2 cell	Primary screening and miRNA mimic transfection	Validation screening and removal of false positives	Polio Type II specific antibody capture ELISA	Poliovirus (PV) and enterovirus 71 (EV71) plaque assays	315661007	RalphTrippLab_Poliovirus_EV71_miRNA_Dataset1	NCBI PubChem BioAssay	1224906	https://pubchem.ncbi.nlm.nih.gov/bioassay/1224906	MI0000738	EV71 and poliovirus
HEp-2 cell	Primary screening and miRNA mimic transfection	Validation screening and removal of false positives	Polio Type II specific antibody capture ELISA	Poliovirus (PV) and enterovirus 71 (EV71) plaque assays	315661008	RalphTrippLab_Poliovirus_EV71_miRNA_Dataset1	NCBI PubChem BioAssay	1224906	https://pubchem.ncbi.nlm.nih.gov/bioassay/1224906	MI0000791	EV71 and poliovirus
HEp-2 cell	Primary screening and miRNA mimic transfection	Validation screening and removal of false positives	Polio Type II specific antibody capture ELISA	Poliovirus (PV) and enterovirus 71 (EV71) plaque assays	315661009	RalphTrippLab_Poliovirus_EV71_miRNA_Dataset1	NCBI PubChem BioAssay	1224906	https://pubchem.ncbi.nlm.nih.gov/bioassay/1224906	MIMAT0011158	EV71 and poliovirus
HEp-2 cell	Primary screening and miRNA mimic transfection	Validation screening and removal of false positives	Polio Type II specific antibody capture ELISA	Poliovirus (PV) and enterovirus 71 (EV71) plaque assays	315661010	RalphTrippLab_Poliovirus_EV71_miRNA_Dataset1	NCBI PubChem BioAssay	1224906	https://pubchem.ncbi.nlm.nih.gov/bioassay/1224906	MI0000461	EV71 and poliovirus
HEp-2 cell	Primary screening and miRNA mimic transfection	Validation screening and removal of false positives	Polio Type II specific antibody capture ELISA	Poliovirus (PV) and enterovirus 71 (EV71) plaque assays	315661011	RalphTrippLab_Poliovirus_EV71_miRNA_Dataset1	NCBI PubChem BioAssay	1224906	https://pubchem.ncbi.nlm.nih.gov/bioassay/1224906	MI0000076	EV71 and poliovirus
HEp-2 cell	Primary screening and miRNA mimic transfection	Validation screening and removal of false positives	Polio Type II specific antibody capture ELISA	Poliovirus (PV) and enterovirus 71 (EV71) plaque assays	315661012	RalphTrippLab_Poliovirus_EV71_miRNA_Dataset1	NCBI PubChem BioAssay	1224906	https://pubchem.ncbi.nlm.nih.gov/bioassay/1224906	MIMAT0016855	EV71 and poliovirus
HEp-2 cell	Primary screening and miRNA mimic transfection	Validation screening and removal of false positives	Polio Type II specific antibody capture ELISA	Poliovirus (PV) and enterovirus 71 (EV71) plaque assays	315661013	RalphTrippLab_Poliovirus_EV71_miRNA_Dataset1	NCBI PubChem BioAssay	1224906	https://pubchem.ncbi.nlm.nih.gov/bioassay/1224906	MI0003590	EV71 and poliovirus
HEp-2 cell	Primary screening and miRNA mimic transfection	Validation screening and removal of false positives	Polio Type II specific antibody capture ELISA	Poliovirus (PV) and enterovirus 71 (EV71) plaque assays	315661014	RalphTrippLab_Poliovirus_EV71_miRNA_Dataset1	NCBI PubChem BioAssay	1224906	https://pubchem.ncbi.nlm.nih.gov/bioassay/1224906	MI0016004	EV71 and poliovirus
HEp-2 cell	Primary screening and miRNA mimic transfection	Validation screening and removal of false positives	Polio Type II specific antibody capture ELISA	Poliovirus (PV) and enterovirus 71 (EV71) plaque assays	315661015	RalphTrippLab_Poliovirus_EV71_miRNA_Dataset1	NCBI PubChem BioAssay	1224906	https://pubchem.ncbi.nlm.nih.gov/bioassay/1224906	MI0005567	EV71 and poliovirus
HEp-2 cell	Primary screening and miRNA mimic transfection	Validation screening and removal of false positives	Polio Type II specific antibody capture ELISA	Poliovirus (PV) and enterovirus 71 (EV71) plaque assays	315661016	RalphTrippLab_Poliovirus_EV71_miRNA_Dataset1	NCBI PubChem BioAssay	1224906	https://pubchem.ncbi.nlm.nih.gov/bioassay/1224906	MIMAT0016924	EV71 and poliovirus
HEp-2 cell	Primary screening and miRNA mimic transfection	Validation screening and removal of false positives	Polio Type II specific antibody capture ELISA	Poliovirus (PV) and enterovirus 71 (EV71) plaque assays	315661017	RalphTrippLab_Poliovirus_EV71_miRNA_Dataset1	NCBI PubChem BioAssay	1224906	https://pubchem.ncbi.nlm.nih.gov/bioassay/1224906	MI0000785	EV71 and poliovirus
HEp-2 cell	Primary screening and miRNA mimic transfection	Validation screening and removal of false positives	Polio Type II specific antibody capture ELISA	Poliovirus (PV) and enterovirus 71 (EV71) plaque assays	315661018	RalphTrippLab_Poliovirus_EV71_miRNA_Dataset1	NCBI PubChem BioAssay	1224906	https://pubchem.ncbi.nlm.nih.gov/bioassay/1224906	MI0000290	EV71 and poliovirus
HEp-2 cell	Primary screening and miRNA mimic transfection	Validation screening and removal of false positives	Polio Type II specific antibody capture ELISA	Poliovirus (PV) and enterovirus 71 (EV71) plaque assays	315661019	RalphTrippLab_Poliovirus_EV71_miRNA_Dataset1	NCBI PubChem BioAssay	1224906	https://pubchem.ncbi.nlm.nih.gov/bioassay/1224906	MI0005118	EV71 and poliovirus
HEp-2 cell	Primary screening and miRNA mimic transfection	Validation screening and removal of false positives	Polio Type II specific antibody capture ELISA	Poliovirus (PV) and enterovirus 71 (EV71) plaque assays	315661020	RalphTrippLab_Poliovirus_EV71_miRNA_Dataset1	NCBI PubChem BioAssay	1224906	https://pubchem.ncbi.nlm.nih.gov/bioassay/1224906	MI0016003	EV71 and poliovirus
HEp-2 cell	Primary screening and miRNA mimic transfection	Validation screening and removal of false positives	Polio Type II specific antibody capture ELISA	Poliovirus (PV) and enterovirus 71 (EV71) plaque assays	315661021	RalphTrippLab_Poliovirus_EV71_miRNA_Dataset1	NCBI PubChem BioAssay	1224906	https://pubchem.ncbi.nlm.nih.gov/bioassay/1224906	MI0000095	EV71 and poliovirus
HEp-2 cell	Primary screening and miRNA mimic transfection	Validation screening and removal of false positives	Polio Type II specific antibody capture ELISA	Poliovirus (PV) and enterovirus 71 (EV71) plaque assays	315661022	RalphTrippLab_Poliovirus_EV71_miRNA_Dataset1	NCBI PubChem BioAssay	1224906	https://pubchem.ncbi.nlm.nih.gov/bioassay/1224906	MI0006405	EV71 and poliovirus
HEp-2 cell	Primary screening and miRNA mimic transfection	Validation screening and removal of false positives	Polio Type II specific antibody capture ELISA	Poliovirus (PV) and enterovirus 71 (EV71) plaque assays	315661023	RalphTrippLab_Poliovirus_EV71_miRNA_Dataset1	NCBI PubChem BioAssay	1224906	https://pubchem.ncbi.nlm.nih.gov/bioassay/1224906	MI0001727	EV71 and poliovirus
HEp-2 cell	Primary screening and miRNA mimic transfection	Validation screening and removal of false positives	Polio Type II specific antibody capture ELISA	Poliovirus (PV) and enterovirus 71 (EV71) plaque assays	315661024	RalphTrippLab_Poliovirus_EV71_miRNA_Dataset1	NCBI PubChem BioAssay	1224906	https://pubchem.ncbi.nlm.nih.gov/bioassay/1224906	MI0005523	EV71 and poliovirus
HEp-2 cell	Primary screening and miRNA mimic transfection	Validation screening and removal of false positives	Polio Type II specific antibody capture ELISA	Poliovirus (PV) and enterovirus 71 (EV71) plaque assays	315661025	RalphTrippLab_Poliovirus_EV71_miRNA_Dataset1	NCBI PubChem BioAssay	1224906	https://pubchem.ncbi.nlm.nih.gov/bioassay/1224906	MIMAT0016864	EV71 and poliovirus
HEp-2 cell	Primary screening and miRNA mimic transfection	Validation screening and removal of false positives	Polio Type II specific antibody capture ELISA	Poliovirus (PV) and enterovirus 71 (EV71) plaque assays	315661026	RalphTrippLab_Poliovirus_EV71_miRNA_Dataset1	NCBI PubChem BioAssay	1224906	https://pubchem.ncbi.nlm.nih.gov/bioassay/1224906	MIMAT0016884	EV71 and poliovirus
HEp-2 cell	Primary screening and miRNA mimic transfection	Validation screening and removal of false positives	Polio Type II specific antibody capture ELISA	Poliovirus (PV) and enterovirus 71 (EV71) plaque assays	315661027	RalphTrippLab_Poliovirus_EV71_miRNA_Dataset1	NCBI PubChem BioAssay	1224906	https://pubchem.ncbi.nlm.nih.gov/bioassay/1224906	MI0003148	EV71 and poliovirus
HEp-2 cell	Primary screening and miRNA mimic transfection	Validation screening and removal of false positives	Polio Type II specific antibody capture ELISA	Poliovirus (PV) and enterovirus 71 (EV71) plaque assays	315661028	RalphTrippLab_Poliovirus_EV71_miRNA_Dataset1	NCBI PubChem BioAssay	1224906	https://pubchem.ncbi.nlm.nih.gov/bioassay/1224906	MI0005545	EV71 and poliovirus
HEp-2 cell	Primary screening and miRNA mimic transfection	Validation screening and removal of false positives	Polio Type II specific antibody capture ELISA	Poliovirus (PV) and enterovirus 71 (EV71) plaque assays	315661029	RalphTrippLab_Poliovirus_EV71_miRNA_Dataset1	NCBI PubChem BioAssay	1224906	https://pubchem.ncbi.nlm.nih.gov/bioassay/1224906	MI0003610	EV71 and poliovirus
HEp-2 cell	Primary screening and miRNA mimic transfection	Validation screening and removal of false positives	Polio Type II specific antibody capture ELISA	Poliovirus (PV) and enterovirus 71 (EV71) plaque assays	315661030	RalphTrippLab_Poliovirus_EV71_miRNA_Dataset1	NCBI PubChem BioAssay	1224906	https://pubchem.ncbi.nlm.nih.gov/bioassay/1224906	MI0000292	EV71 and poliovirus
HEp-2 cell	Primary screening and miRNA mimic transfection	Validation screening and removal of false positives	Polio Type II specific antibody capture ELISA	Poliovirus (PV) and enterovirus 71 (EV71) plaque assays	315661031	RalphTrippLab_Poliovirus_EV71_miRNA_Dataset1	NCBI PubChem BioAssay	1224906	https://pubchem.ncbi.nlm.nih.gov/bioassay/1224906	MI0000078	EV71 and poliovirus
HEp-2 cell	Primary screening and miRNA mimic transfection	Validation screening and removal of false positives	Polio Type II specific antibody capture ELISA	Poliovirus (PV) and enterovirus 71 (EV71) plaque assays	315661032	RalphTrippLab_Poliovirus_EV71_miRNA_Dataset1	NCBI PubChem BioAssay	1224906	https://pubchem.ncbi.nlm.nih.gov/bioassay/1224906	MI0008193	EV71 and poliovirus
HEp-2 cell	Primary screening and miRNA mimic transfection	Validation screening and removal of false positives	Polio Type II specific antibody capture ELISA	Poliovirus (PV) and enterovirus 71 (EV71) plaque assays	315661033	RalphTrippLab_Poliovirus_EV71_miRNA_Dataset1	NCBI PubChem BioAssay	1224906	https://pubchem.ncbi.nlm.nih.gov/bioassay/1224906	MI0003191	EV71 and poliovirus
HEp-2 cell	Primary screening and miRNA mimic transfection	Validation screening and removal of false positives	Polio Type II specific antibody capture ELISA	Poliovirus (PV) and enterovirus 71 (EV71) plaque assays	315661034	RalphTrippLab_Poliovirus_EV71_miRNA_Dataset1	NCBI PubChem BioAssay	1224906	https://pubchem.ncbi.nlm.nih.gov/bioassay/1224906	MI0003675	EV71 and poliovirus
HEp-2 cell	Primary screening and miRNA mimic transfection	Validation screening and removal of false positives	Polio Type II specific antibody capture ELISA	Poliovirus (PV) and enterovirus 71 (EV71) plaque assays	315661035	RalphTrippLab_Poliovirus_EV71_miRNA_Dataset1	NCBI PubChem BioAssay	1224906	https://pubchem.ncbi.nlm.nih.gov/bioassay/1224906	MI0015995	EV71 and poliovirus
HEp-2 cell	Primary screening and miRNA mimic transfection	Validation screening and removal of false positives	Polio Type II specific antibody capture ELISA	Poliovirus (PV) and enterovirus 71 (EV71) plaque assays	315661036	RalphTrippLab_Poliovirus_EV71_miRNA_Dataset1	NCBI PubChem BioAssay	1224906	https://pubchem.ncbi.nlm.nih.gov/bioassay/1224906	MIMAT0015029	EV71 and poliovirus
HEp-2 cell	Primary screening and miRNA mimic transfection	Validation screening and removal of false positives	Polio Type II specific antibody capture ELISA	Poliovirus (PV) and enterovirus 71 (EV71) plaque assays	315661037	RalphTrippLab_Poliovirus_EV71_miRNA_Dataset1	NCBI PubChem BioAssay	1224906	https://pubchem.ncbi.nlm.nih.gov/bioassay/1224906	MI0003143	EV71 and poliovirus
HEp-2 cell	Primary screening and miRNA mimic transfection	Validation screening and removal of false positives	Polio Type II specific antibody capture ELISA	Poliovirus (PV) and enterovirus 71 (EV71) plaque assays	315661038	RalphTrippLab_Poliovirus_EV71_miRNA_Dataset1	NCBI PubChem BioAssay	1224906	https://pubchem.ncbi.nlm.nih.gov/bioassay/1224906	MI0003123	EV71 and poliovirus
HEp-2 cell	Primary screening and miRNA mimic transfection	Validation screening and removal of false positives	Polio Type II specific antibody capture ELISA	Poliovirus (PV) and enterovirus 71 (EV71) plaque assays	315661039	RalphTrippLab_Poliovirus_EV71_miRNA_Dataset1	NCBI PubChem BioAssay	1224906	https://pubchem.ncbi.nlm.nih.gov/bioassay/1224906	MI0003162	EV71 and poliovirus
HEp-2 cell	Primary screening and miRNA mimic transfection	Validation screening and removal of false positives	Polio Type II specific antibody capture ELISA	Poliovirus (PV) and enterovirus 71 (EV71) plaque assays	315661040	RalphTrippLab_Poliovirus_EV71_miRNA_Dataset1	NCBI PubChem BioAssay	1224906	https://pubchem.ncbi.nlm.nih.gov/bioassay/1224906	MIMAT0016863	EV71 and poliovirus
HEp-2 cell	Primary screening and miRNA mimic transfection	Validation screening and removal of false positives	Polio Type II specific antibody capture ELISA	Poliovirus (PV) and enterovirus 71 (EV71) plaque assays	315661041	RalphTrippLab_Poliovirus_EV71_miRNA_Dataset1	NCBI PubChem BioAssay	1224906	https://pubchem.ncbi.nlm.nih.gov/bioassay/1224906	MI0000272	EV71 and poliovirus
HEp-2 cell	Primary screening and miRNA mimic transfection	Validation screening and removal of false positives	Polio Type II specific antibody capture ELISA	Poliovirus (PV) and enterovirus 71 (EV71) plaque assays	315661042	RalphTrippLab_Poliovirus_EV71_miRNA_Dataset1	NCBI PubChem BioAssay	1224906	https://pubchem.ncbi.nlm.nih.gov/bioassay/1224906	MI0006407	EV71 and poliovirus
HEp-2 cell	Primary screening and miRNA mimic transfection	Validation screening and removal of false positives	Polio Type II specific antibody capture ELISA	Poliovirus (PV) and enterovirus 71 (EV71) plaque assays	315661043	RalphTrippLab_Poliovirus_EV71_miRNA_Dataset1	NCBI PubChem BioAssay	1224906	https://pubchem.ncbi.nlm.nih.gov/bioassay/1224906	MI0003565	EV71 and poliovirus
HEp-2 cell	Primary screening and miRNA mimic transfection	Validation screening and removal of false positives	Polio Type II specific antibody capture ELISA	Poliovirus (PV) and enterovirus 71 (EV71) plaque assays	315661044	RalphTrippLab_Poliovirus_EV71_miRNA_Dataset1	NCBI PubChem BioAssay	1224906	https://pubchem.ncbi.nlm.nih.gov/bioassay/1224906	MI0016417	EV71 and poliovirus
HEp-2 cell	Primary screening and miRNA mimic transfection	Validation screening and removal of false positives	Polio Type II specific antibody capture ELISA	Poliovirus (PV) and enterovirus 71 (EV71) plaque assays	315661045	RalphTrippLab_Poliovirus_EV71_miRNA_Dataset1	NCBI PubChem BioAssay	1224906	https://pubchem.ncbi.nlm.nih.gov/bioassay/1224906	MI0003578	EV71 and poliovirus
HEp-2 cell	Primary screening and miRNA mimic transfection	Validation screening and removal of false positives	Polio Type II specific antibody capture ELISA	Poliovirus (PV) and enterovirus 71 (EV71) plaque assays	315661046	RalphTrippLab_Poliovirus_EV71_miRNA_Dataset1	NCBI PubChem BioAssay	1224906	https://pubchem.ncbi.nlm.nih.gov/bioassay/1224906	MI0003599	EV71 and poliovirus
HEp-2 cell	Primary screening and miRNA mimic transfection	Validation screening and removal of false positives	Polio Type II specific antibody capture ELISA	Poliovirus (PV) and enterovirus 71 (EV71) plaque assays	315661047	RalphTrippLab_Poliovirus_EV71_miRNA_Dataset1	NCBI PubChem BioAssay	1224906	https://pubchem.ncbi.nlm.nih.gov/bioassay/1224906	MI0009988	EV71 and poliovirus
HEp-2 cell	Primary screening and miRNA mimic transfection	Validation screening and removal of false positives	Polio Type II specific antibody capture ELISA	Poliovirus (PV) and enterovirus 71 (EV71) plaque assays	315661048	RalphTrippLab_Poliovirus_EV71_miRNA_Dataset1	NCBI PubChem BioAssay	1224906	https://pubchem.ncbi.nlm.nih.gov/bioassay/1224906	MI0014231	EV71 and poliovirus
HEp-2 cell	Primary screening and miRNA mimic transfection	Validation screening and removal of false positives	Polio Type II specific antibody capture ELISA	Poliovirus (PV) and enterovirus 71 (EV71) plaque assays	315661049	RalphTrippLab_Poliovirus_EV71_miRNA_Dataset1	NCBI PubChem BioAssay	1224906	https://pubchem.ncbi.nlm.nih.gov/bioassay/1224906	MI0014189	EV71 and poliovirus
HEp-2 cell	Primary screening and miRNA mimic transfection	Validation screening and removal of false positives	Polio Type II specific antibody capture ELISA	Poliovirus (PV) and enterovirus 71 (EV71) plaque assays	315661050	RalphTrippLab_Poliovirus_EV71_miRNA_Dataset1	NCBI PubChem BioAssay	1224906	https://pubchem.ncbi.nlm.nih.gov/bioassay/1224906	MI0006352	EV71 and poliovirus
HEp-2 cell	Primary screening and miRNA mimic transfection	Validation screening and removal of false positives	Polio Type II specific antibody capture ELISA	Poliovirus (PV) and enterovirus 71 (EV71) plaque assays	315661051	RalphTrippLab_Poliovirus_EV71_miRNA_Dataset1	NCBI PubChem BioAssay	1224906	https://pubchem.ncbi.nlm.nih.gov/bioassay/1224906	MI0000466	EV71 and poliovirus
HEp-2 cell	Primary screening and miRNA mimic transfection	Validation screening and removal of false positives	Polio Type II specific antibody capture ELISA	Poliovirus (PV) and enterovirus 71 (EV71) plaque assays	315661052	RalphTrippLab_Poliovirus_EV71_miRNA_Dataset1	NCBI PubChem BioAssay	1224906	https://pubchem.ncbi.nlm.nih.gov/bioassay/1224906	MI0000811	EV71 and poliovirus
HEp-2 cell	Primary screening and miRNA mimic transfection	Validation screening and removal of false positives	Polio Type II specific antibody capture ELISA	Poliovirus (PV) and enterovirus 71 (EV71) plaque assays	315661053	RalphTrippLab_Poliovirus_EV71_miRNA_Dataset1	NCBI PubChem BioAssay	1224906	https://pubchem.ncbi.nlm.nih.gov/bioassay/1224906	MI0003158	EV71 and poliovirus
HEp-2 cell	Primary screening and miRNA mimic transfection	Validation screening and removal of false positives	Polio Type II specific antibody capture ELISA	Poliovirus (PV) and enterovirus 71 (EV71) plaque assays	315661054	RalphTrippLab_Poliovirus_EV71_miRNA_Dataset1	NCBI PubChem BioAssay	1224906	https://pubchem.ncbi.nlm.nih.gov/bioassay/1224906	MI0006390	EV71 and poliovirus
HEp-2 cell	Primary screening and miRNA mimic transfection	Validation screening and removal of false positives	Polio Type II specific antibody capture ELISA	Poliovirus (PV) and enterovirus 71 (EV71) plaque assays	315661055	RalphTrippLab_Poliovirus_EV71_miRNA_Dataset1	NCBI PubChem BioAssay	1224906	https://pubchem.ncbi.nlm.nih.gov/bioassay/1224906	MI0003150	EV71 and poliovirus
HEp-2 cell	Primary screening and miRNA mimic transfection	Validation screening and removal of false positives	Polio Type II specific antibody capture ELISA	Poliovirus (PV) and enterovirus 71 (EV71) plaque assays	315661056	RalphTrippLab_Poliovirus_EV71_miRNA_Dataset1	NCBI PubChem BioAssay	1224906	https://pubchem.ncbi.nlm.nih.gov/bioassay/1224906	MI0000298	EV71 and poliovirus
HEp-2 cell	Primary screening and miRNA mimic transfection	Validation screening and removal of false positives	Polio Type II specific antibody capture ELISA	Poliovirus (PV) and enterovirus 71 (EV71) plaque assays	315661057	RalphTrippLab_Poliovirus_EV71_miRNA_Dataset1	NCBI PubChem BioAssay	1224906	https://pubchem.ncbi.nlm.nih.gov/bioassay/1224906	MIMAT0011159	EV71 and poliovirus
HEp-2 cell	Primary screening and miRNA mimic transfection	Validation screening and removal of false positives	Polio Type II specific antibody capture ELISA	Poliovirus (PV) and enterovirus 71 (EV71) plaque assays	315661058	RalphTrippLab_Poliovirus_EV71_miRNA_Dataset1	NCBI PubChem BioAssay	1224906	https://pubchem.ncbi.nlm.nih.gov/bioassay/1224906	MI0006276	EV71 and poliovirus
HEp-2 cell	Primary screening and miRNA mimic transfection	Validation screening and removal of false positives	Polio Type II specific antibody capture ELISA	Poliovirus (PV) and enterovirus 71 (EV71) plaque assays	315661059	RalphTrippLab_Poliovirus_EV71_miRNA_Dataset1	NCBI PubChem BioAssay	1224906	https://pubchem.ncbi.nlm.nih.gov/bioassay/1224906	MIMAT0016853	EV71 and poliovirus
HEp-2 cell	Primary screening and miRNA mimic transfection	Validation screening and removal of false positives	Polio Type II specific antibody capture ELISA	Poliovirus (PV) and enterovirus 71 (EV71) plaque assays	315661060	RalphTrippLab_Poliovirus_EV71_miRNA_Dataset1	NCBI PubChem BioAssay	1224906	https://pubchem.ncbi.nlm.nih.gov/bioassay/1224906	MI0000760	EV71 and poliovirus
HEp-2 cell	Primary screening and miRNA mimic transfection	Validation screening and removal of false positives	Polio Type II specific antibody capture ELISA	Poliovirus (PV) and enterovirus 71 (EV71) plaque assays	315661061	RalphTrippLab_Poliovirus_EV71_miRNA_Dataset1	NCBI PubChem BioAssay	1224906	https://pubchem.ncbi.nlm.nih.gov/bioassay/1224906	MIMAT0001536	EV71 and poliovirus
HEp-2 cell	Primary screening and miRNA mimic transfection	Validation screening and removal of false positives	Polio Type II specific antibody capture ELISA	Poliovirus (PV) and enterovirus 71 (EV71) plaque assays	315661062	RalphTrippLab_Poliovirus_EV71_miRNA_Dataset1	NCBI PubChem BioAssay	1224906	https://pubchem.ncbi.nlm.nih.gov/bioassay/1224906	MI0003164	EV71 and poliovirus
HEp-2 cell	Primary screening and miRNA mimic transfection	Validation screening and removal of false positives	Polio Type II specific antibody capture ELISA	Poliovirus (PV) and enterovirus 71 (EV71) plaque assays	315661063	RalphTrippLab_Poliovirus_EV71_miRNA_Dataset1	NCBI PubChem BioAssay	1224906	https://pubchem.ncbi.nlm.nih.gov/bioassay/1224906	MI0003140	EV71 and poliovirus
HEp-2 cell	Primary screening and miRNA mimic transfection	Validation screening and removal of false positives	Polio Type II specific antibody capture ELISA	Poliovirus (PV) and enterovirus 71 (EV71) plaque assays	315661064	RalphTrippLab_Poliovirus_EV71_miRNA_Dataset1	NCBI PubChem BioAssay	1224906	https://pubchem.ncbi.nlm.nih.gov/bioassay/1224906	MI0003583	EV71 and poliovirus
HEp-2 cell	Primary screening and miRNA mimic transfection	Validation screening and removal of false positives	Polio Type II specific antibody capture ELISA	Poliovirus (PV) and enterovirus 71 (EV71) plaque assays	315661065	RalphTrippLab_Poliovirus_EV71_miRNA_Dataset1	NCBI PubChem BioAssay	1224906	https://pubchem.ncbi.nlm.nih.gov/bioassay/1224906	MI0000113	EV71 and poliovirus
HEp-2 cell	Primary screening and miRNA mimic transfection	Validation screening and removal of false positives	Polio Type II specific antibody capture ELISA	Poliovirus (PV) and enterovirus 71 (EV71) plaque assays	315661066	RalphTrippLab_Poliovirus_EV71_miRNA_Dataset1	NCBI PubChem BioAssay	1224906	https://pubchem.ncbi.nlm.nih.gov/bioassay/1224906	MI0000482	EV71 and poliovirus
HEp-2 cell	Primary screening and miRNA mimic transfection	Validation screening and removal of false positives	Polio Type II specific antibody capture ELISA	Poliovirus (PV) and enterovirus 71 (EV71) plaque assays	315661067	RalphTrippLab_Poliovirus_EV71_miRNA_Dataset1	NCBI PubChem BioAssay	1224906	https://pubchem.ncbi.nlm.nih.gov/bioassay/1224906	MI0016011	EV71 and poliovirus
HEp-2 cell	Primary screening and miRNA mimic transfection	Validation screening and removal of false positives	Polio Type II specific antibody capture ELISA	Poliovirus (PV) and enterovirus 71 (EV71) plaque assays	315661068	RalphTrippLab_Poliovirus_EV71_miRNA_Dataset1	NCBI PubChem BioAssay	1224906	https://pubchem.ncbi.nlm.nih.gov/bioassay/1224906	MI0014192	EV71 and poliovirus
HEp-2 cell	Primary screening and miRNA mimic transfection	Validation screening and removal of false positives	Polio Type II specific antibody capture ELISA	Poliovirus (PV) and enterovirus 71 (EV71) plaque assays	315661069	RalphTrippLab_Poliovirus_EV71_miRNA_Dataset1	NCBI PubChem BioAssay	1224906	https://pubchem.ncbi.nlm.nih.gov/bioassay/1224906	MI0009987	EV71 and poliovirus
HEp-2 cell	Primary screening and miRNA mimic transfection	Validation screening and removal of false positives	Polio Type II specific antibody capture ELISA	Poliovirus (PV) and enterovirus 71 (EV71) plaque assays	315661070	RalphTrippLab_Poliovirus_EV71_miRNA_Dataset1	NCBI PubChem BioAssay	1224906	https://pubchem.ncbi.nlm.nih.gov/bioassay/1224906	MI0016014	EV71 and poliovirus
HEp-2 cell	Primary screening and miRNA mimic transfection	Validation screening and removal of false positives	Polio Type II specific antibody capture ELISA	Poliovirus (PV) and enterovirus 71 (EV71) plaque assays	315661071	RalphTrippLab_Poliovirus_EV71_miRNA_Dataset1	NCBI PubChem BioAssay	1224906	https://pubchem.ncbi.nlm.nih.gov/bioassay/1224906	MIMAT0000723	EV71 and poliovirus
HEp-2 cell	Primary screening and miRNA mimic transfection	Validation screening and removal of false positives	Polio Type II specific antibody capture ELISA	Poliovirus (PV) and enterovirus 71 (EV71) plaque assays	315661072	RalphTrippLab_Poliovirus_EV71_miRNA_Dataset1	NCBI PubChem BioAssay	1224906	https://pubchem.ncbi.nlm.nih.gov/bioassay/1224906	MIMAT0018070	EV71 and poliovirus
HEp-2 cell	Primary screening and miRNA mimic transfection	Validation screening and removal of false positives	Polio Type II specific antibody capture ELISA	Poliovirus (PV) and enterovirus 71 (EV71) plaque assays	318971572	RalphTrippLab_Poliovirus_EV71_miRNA_Dataset1	NCBI PubChem BioAssay	1224906	https://pubchem.ncbi.nlm.nih.gov/bioassay/1224906	MI0000060	EV71 and poliovirus
HEp-2 cell	Primary screening and miRNA mimic transfection	Validation screening and removal of false positives	Polio Type II specific antibody capture ELISA	Poliovirus (PV) and enterovirus 71 (EV71) plaque assays	318971573	RalphTrippLab_Poliovirus_EV71_miRNA_Dataset1	NCBI PubChem BioAssay	1224906	https://pubchem.ncbi.nlm.nih.gov/bioassay/1224906	MI0000060	EV71 and poliovirus
HEp-2 cell	Primary screening and miRNA mimic transfection	Validation screening and removal of false positives	Polio Type II specific antibody capture ELISA	Poliovirus (PV) and enterovirus 71 (EV71) plaque assays	318971574	RalphTrippLab_Poliovirus_EV71_miRNA_Dataset1	NCBI PubChem BioAssay	1224906	https://pubchem.ncbi.nlm.nih.gov/bioassay/1224906	MI0000065	EV71 and poliovirus
HEp-2 cell	Primary screening and miRNA mimic transfection	Validation screening and removal of false positives	Polio Type II specific antibody capture ELISA	Poliovirus (PV) and enterovirus 71 (EV71) plaque assays	318971575	RalphTrippLab_Poliovirus_EV71_miRNA_Dataset1	NCBI PubChem BioAssay	1224906	https://pubchem.ncbi.nlm.nih.gov/bioassay/1224906	MI0000066	EV71 and poliovirus
HEp-2 cell	Primary screening and miRNA mimic transfection	Validation screening and removal of false positives	Polio Type II specific antibody capture ELISA	Poliovirus (PV) and enterovirus 71 (EV71) plaque assays	318971576	RalphTrippLab_Poliovirus_EV71_miRNA_Dataset1	NCBI PubChem BioAssay	1224906	https://pubchem.ncbi.nlm.nih.gov/bioassay/1224906	MI0000067	EV71 and poliovirus
HEp-2 cell	Primary screening and miRNA mimic transfection	Validation screening and removal of false positives	Polio Type II specific antibody capture ELISA	Poliovirus (PV) and enterovirus 71 (EV71) plaque assays	318971577	RalphTrippLab_Poliovirus_EV71_miRNA_Dataset1	NCBI PubChem BioAssay	1224906	https://pubchem.ncbi.nlm.nih.gov/bioassay/1224906	MI0000433	EV71 and poliovirus
HEp-2 cell	Primary screening and miRNA mimic transfection	Validation screening and removal of false positives	Polio Type II specific antibody capture ELISA	Poliovirus (PV) and enterovirus 71 (EV71) plaque assays	318971578	RalphTrippLab_Poliovirus_EV71_miRNA_Dataset1	NCBI PubChem BioAssay	1224906	https://pubchem.ncbi.nlm.nih.gov/bioassay/1224906	MI0000651	EV71 and poliovirus
HEp-2 cell	Primary screening and miRNA mimic transfection	Validation screening and removal of false positives	Polio Type II specific antibody capture ELISA	Poliovirus (PV) and enterovirus 71 (EV71) plaque assays	318971579	RalphTrippLab_Poliovirus_EV71_miRNA_Dataset1	NCBI PubChem BioAssay	1224906	https://pubchem.ncbi.nlm.nih.gov/bioassay/1224906	MI0000109	EV71 and poliovirus
HEp-2 cell	Primary screening and miRNA mimic transfection	Validation screening and removal of false positives	Polio Type II specific antibody capture ELISA	Poliovirus (PV) and enterovirus 71 (EV71) plaque assays	318971580	RalphTrippLab_Poliovirus_EV71_miRNA_Dataset1	NCBI PubChem BioAssay	1224906	https://pubchem.ncbi.nlm.nih.gov/bioassay/1224906	MI0007261	EV71 and poliovirus
HEp-2 cell	Primary screening and miRNA mimic transfection	Validation screening and removal of false positives	Polio Type II specific antibody capture ELISA	Poliovirus (PV) and enterovirus 71 (EV71) plaque assays	318971581	RalphTrippLab_Poliovirus_EV71_miRNA_Dataset1	NCBI PubChem BioAssay	1224906	https://pubchem.ncbi.nlm.nih.gov/bioassay/1224906	MI0000734	EV71 and poliovirus
HEp-2 cell	Primary screening and miRNA mimic transfection	Validation screening and removal of false positives	Polio Type II specific antibody capture ELISA	Poliovirus (PV) and enterovirus 71 (EV71) plaque assays	318971582	RalphTrippLab_Poliovirus_EV71_miRNA_Dataset1	NCBI PubChem BioAssay	1224906	https://pubchem.ncbi.nlm.nih.gov/bioassay/1224906	MI0006271	EV71 and poliovirus
HEp-2 cell	Primary screening and miRNA mimic transfection	Validation screening and removal of false positives	Polio Type II specific antibody capture ELISA	Poliovirus (PV) and enterovirus 71 (EV71) plaque assays	318971583	RalphTrippLab_Poliovirus_EV71_miRNA_Dataset1	NCBI PubChem BioAssay	1224906	https://pubchem.ncbi.nlm.nih.gov/bioassay/1224906	MI0006277	EV71 and poliovirus
HEp-2 cell	Primary screening and miRNA mimic transfection	Validation screening and removal of false positives	Polio Type II specific antibody capture ELISA	Poliovirus (PV) and enterovirus 71 (EV71) plaque assays	318971584	RalphTrippLab_Poliovirus_EV71_miRNA_Dataset1	NCBI PubChem BioAssay	1224906	https://pubchem.ncbi.nlm.nih.gov/bioassay/1224906	MI0015971	EV71 and poliovirus
HEp-2 cell	Primary screening and miRNA mimic transfection	Validation screening and removal of false positives	Polio Type II specific antibody capture ELISA	Poliovirus (PV) and enterovirus 71 (EV71) plaque assays	318971585	RalphTrippLab_Poliovirus_EV71_miRNA_Dataset1	NCBI PubChem BioAssay	1224906	https://pubchem.ncbi.nlm.nih.gov/bioassay/1224906	MI0003844	EV71 and poliovirus
HEp-2 cell	Primary screening and miRNA mimic transfection	Validation screening and removal of false positives	Polio Type II specific antibody capture ELISA	Poliovirus (PV) and enterovirus 71 (EV71) plaque assays	318971586	RalphTrippLab_Poliovirus_EV71_miRNA_Dataset1	NCBI PubChem BioAssay	1224906	https://pubchem.ncbi.nlm.nih.gov/bioassay/1224906	MI0006340	EV71 and poliovirus
HEp-2 cell	Primary screening and miRNA mimic transfection	Validation screening and removal of false positives	Polio Type II specific antibody capture ELISA	Poliovirus (PV) and enterovirus 71 (EV71) plaque assays	318971587	RalphTrippLab_Poliovirus_EV71_miRNA_Dataset1	NCBI PubChem BioAssay	1224906	https://pubchem.ncbi.nlm.nih.gov/bioassay/1224906	MI0000442	EV71 and poliovirus
HEp-2 cell	Primary screening and miRNA mimic transfection	Validation screening and removal of false positives	Polio Type II specific antibody capture ELISA	Poliovirus (PV) and enterovirus 71 (EV71) plaque assays	318971588	RalphTrippLab_Poliovirus_EV71_miRNA_Dataset1	NCBI PubChem BioAssay	1224906	https://pubchem.ncbi.nlm.nih.gov/bioassay/1224906	MI0000442	EV71 and poliovirus
HEp-2 cell	Primary screening and miRNA mimic transfection	Validation screening and removal of false positives	Polio Type II specific antibody capture ELISA	Poliovirus (PV) and enterovirus 71 (EV71) plaque assays	318971589	RalphTrippLab_Poliovirus_EV71_miRNA_Dataset1	NCBI PubChem BioAssay	1224906	https://pubchem.ncbi.nlm.nih.gov/bioassay/1224906	MI0006311	EV71 and poliovirus
HEp-2 cell	Primary screening and miRNA mimic transfection	Validation screening and removal of false positives	Polio Type II specific antibody capture ELISA	Poliovirus (PV) and enterovirus 71 (EV71) plaque assays	318971590	RalphTrippLab_Poliovirus_EV71_miRNA_Dataset1	NCBI PubChem BioAssay	1224906	https://pubchem.ncbi.nlm.nih.gov/bioassay/1224906	MI0006313	EV71 and poliovirus
HEp-2 cell	Primary screening and miRNA mimic transfection	Validation screening and removal of false positives	Polio Type II specific antibody capture ELISA	Poliovirus (PV) and enterovirus 71 (EV71) plaque assays	318971591	RalphTrippLab_Poliovirus_EV71_miRNA_Dataset1	NCBI PubChem BioAssay	1224906	https://pubchem.ncbi.nlm.nih.gov/bioassay/1224906	MI0006321	EV71 and poliovirus
HEp-2 cell	Primary screening and miRNA mimic transfection	Validation screening and removal of false positives	Polio Type II specific antibody capture ELISA	Poliovirus (PV) and enterovirus 71 (EV71) plaque assays	318971592	RalphTrippLab_Poliovirus_EV71_miRNA_Dataset1	NCBI PubChem BioAssay	1224906	https://pubchem.ncbi.nlm.nih.gov/bioassay/1224906	MI0006323	EV71 and poliovirus
HEp-2 cell	Primary screening and miRNA mimic transfection	Validation screening and removal of false positives	Polio Type II specific antibody capture ELISA	Poliovirus (PV) and enterovirus 71 (EV71) plaque assays	318971593	RalphTrippLab_Poliovirus_EV71_miRNA_Dataset1	NCBI PubChem BioAssay	1224906	https://pubchem.ncbi.nlm.nih.gov/bioassay/1224906	MI0000443	EV71 and poliovirus
HEp-2 cell	Primary screening and miRNA mimic transfection	Validation screening and removal of false positives	Polio Type II specific antibody capture ELISA	Poliovirus (PV) and enterovirus 71 (EV71) plaque assays	318971594	RalphTrippLab_Poliovirus_EV71_miRNA_Dataset1	NCBI PubChem BioAssay	1224906	https://pubchem.ncbi.nlm.nih.gov/bioassay/1224906	MI0006373	EV71 and poliovirus
HEp-2 cell	Primary screening and miRNA mimic transfection	Validation screening and removal of false positives	Polio Type II specific antibody capture ELISA	Poliovirus (PV) and enterovirus 71 (EV71) plaque assays	318971595	RalphTrippLab_Poliovirus_EV71_miRNA_Dataset1	NCBI PubChem BioAssay	1224906	https://pubchem.ncbi.nlm.nih.gov/bioassay/1224906	MI0006381	EV71 and poliovirus
HEp-2 cell	Primary screening and miRNA mimic transfection	Validation screening and removal of false positives	Polio Type II specific antibody capture ELISA	Poliovirus (PV) and enterovirus 71 (EV71) plaque assays	318971596	RalphTrippLab_Poliovirus_EV71_miRNA_Dataset1	NCBI PubChem BioAssay	1224906	https://pubchem.ncbi.nlm.nih.gov/bioassay/1224906	MI0006386	EV71 and poliovirus
HEp-2 cell	Primary screening and miRNA mimic transfection	Validation screening and removal of false positives	Polio Type II specific antibody capture ELISA	Poliovirus (PV) and enterovirus 71 (EV71) plaque assays	318971597	RalphTrippLab_Poliovirus_EV71_miRNA_Dataset1	NCBI PubChem BioAssay	1224906	https://pubchem.ncbi.nlm.nih.gov/bioassay/1224906	MI0006434	EV71 and poliovirus
HEp-2 cell	Primary screening and miRNA mimic transfection	Validation screening and removal of false positives	Polio Type II specific antibody capture ELISA	Poliovirus (PV) and enterovirus 71 (EV71) plaque assays	318971598	RalphTrippLab_Poliovirus_EV71_miRNA_Dataset1	NCBI PubChem BioAssay	1224906	https://pubchem.ncbi.nlm.nih.gov/bioassay/1224906	MI0006387	EV71 and poliovirus
HEp-2 cell	Primary screening and miRNA mimic transfection	Validation screening and removal of false positives	Polio Type II specific antibody capture ELISA	Poliovirus (PV) and enterovirus 71 (EV71) plaque assays	318971599	RalphTrippLab_Poliovirus_EV71_miRNA_Dataset1	NCBI PubChem BioAssay	1224906	https://pubchem.ncbi.nlm.nih.gov/bioassay/1224906	MI0006388	EV71 and poliovirus
HEp-2 cell	Primary screening and miRNA mimic transfection	Validation screening and removal of false positives	Polio Type II specific antibody capture ELISA	Poliovirus (PV) and enterovirus 71 (EV71) plaque assays	318971600	RalphTrippLab_Poliovirus_EV71_miRNA_Dataset1	NCBI PubChem BioAssay	1224906	https://pubchem.ncbi.nlm.nih.gov/bioassay/1224906	MI0006389	EV71 and poliovirus
HEp-2 cell	Primary screening and miRNA mimic transfection	Validation screening and removal of false positives	Polio Type II specific antibody capture ELISA	Poliovirus (PV) and enterovirus 71 (EV71) plaque assays	318971601	RalphTrippLab_Poliovirus_EV71_miRNA_Dataset1	NCBI PubChem BioAssay	1224906	https://pubchem.ncbi.nlm.nih.gov/bioassay/1224906	MI0000469	EV71 and poliovirus
HEp-2 cell	Primary screening and miRNA mimic transfection	Validation screening and removal of false positives	Polio Type II specific antibody capture ELISA	Poliovirus (PV) and enterovirus 71 (EV71) plaque assays	318971602	RalphTrippLab_Poliovirus_EV71_miRNA_Dataset1	NCBI PubChem BioAssay	1224906	https://pubchem.ncbi.nlm.nih.gov/bioassay/1224906	MI0000470	EV71 and poliovirus
HEp-2 cell	Primary screening and miRNA mimic transfection	Validation screening and removal of false positives	Polio Type II specific antibody capture ELISA	Poliovirus (PV) and enterovirus 71 (EV71) plaque assays	318971603	RalphTrippLab_Poliovirus_EV71_miRNA_Dataset1	NCBI PubChem BioAssay	1224906	https://pubchem.ncbi.nlm.nih.gov/bioassay/1224906	MI0000471	EV71 and poliovirus
HEp-2 cell	Primary screening and miRNA mimic transfection	Validation screening and removal of false positives	Polio Type II specific antibody capture ELISA	Poliovirus (PV) and enterovirus 71 (EV71) plaque assays	318971604	RalphTrippLab_Poliovirus_EV71_miRNA_Dataset1	NCBI PubChem BioAssay	1224906	https://pubchem.ncbi.nlm.nih.gov/bioassay/1224906	MI0006394	EV71 and poliovirus
HEp-2 cell	Primary screening and miRNA mimic transfection	Validation screening and removal of false positives	Polio Type II specific antibody capture ELISA	Poliovirus (PV) and enterovirus 71 (EV71) plaque assays	318971605	RalphTrippLab_Poliovirus_EV71_miRNA_Dataset1	NCBI PubChem BioAssay	1224906	https://pubchem.ncbi.nlm.nih.gov/bioassay/1224906	MIMAT0015041	EV71 and poliovirus
HEp-2 cell	Primary screening and miRNA mimic transfection	Validation screening and removal of false positives	Polio Type II specific antibody capture ELISA	Poliovirus (PV) and enterovirus 71 (EV71) plaque assays	318971606	RalphTrippLab_Poliovirus_EV71_miRNA_Dataset1	NCBI PubChem BioAssay	1224906	https://pubchem.ncbi.nlm.nih.gov/bioassay/1224906	MI0006397	EV71 and poliovirus
HEp-2 cell	Primary screening and miRNA mimic transfection	Validation screening and removal of false positives	Polio Type II specific antibody capture ELISA	Poliovirus (PV) and enterovirus 71 (EV71) plaque assays	318971607	RalphTrippLab_Poliovirus_EV71_miRNA_Dataset1	NCBI PubChem BioAssay	1224906	https://pubchem.ncbi.nlm.nih.gov/bioassay/1224906	MI0006404	EV71 and poliovirus
HEp-2 cell	Primary screening and miRNA mimic transfection	Validation screening and removal of false positives	Polio Type II specific antibody capture ELISA	Poliovirus (PV) and enterovirus 71 (EV71) plaque assays	318971608	RalphTrippLab_Poliovirus_EV71_miRNA_Dataset1	NCBI PubChem BioAssay	1224906	https://pubchem.ncbi.nlm.nih.gov/bioassay/1224906	MI0006407	EV71 and poliovirus
HEp-2 cell	Primary screening and miRNA mimic transfection	Validation screening and removal of false positives	Polio Type II specific antibody capture ELISA	Poliovirus (PV) and enterovirus 71 (EV71) plaque assays	318971609	RalphTrippLab_Poliovirus_EV71_miRNA_Dataset1	NCBI PubChem BioAssay	1224906	https://pubchem.ncbi.nlm.nih.gov/bioassay/1224906	MI0006408	EV71 and poliovirus
HEp-2 cell	Primary screening and miRNA mimic transfection	Validation screening and removal of false positives	Polio Type II specific antibody capture ELISA	Poliovirus (PV) and enterovirus 71 (EV71) plaque assays	318971610	RalphTrippLab_Poliovirus_EV71_miRNA_Dataset1	NCBI PubChem BioAssay	1224906	https://pubchem.ncbi.nlm.nih.gov/bioassay/1224906	MI0016059	EV71 and poliovirus
HEp-2 cell	Primary screening and miRNA mimic transfection	Validation screening and removal of false positives	Polio Type II specific antibody capture ELISA	Poliovirus (PV) and enterovirus 71 (EV71) plaque assays	318971611	RalphTrippLab_Poliovirus_EV71_miRNA_Dataset1	NCBI PubChem BioAssay	1224906	https://pubchem.ncbi.nlm.nih.gov/bioassay/1224906	MI0006419	EV71 and poliovirus
HEp-2 cell	Primary screening and miRNA mimic transfection	Validation screening and removal of false positives	Polio Type II specific antibody capture ELISA	Poliovirus (PV) and enterovirus 71 (EV71) plaque assays	318971612	RalphTrippLab_Poliovirus_EV71_miRNA_Dataset1	NCBI PubChem BioAssay	1224906	https://pubchem.ncbi.nlm.nih.gov/bioassay/1224906	MI0006425	EV71 and poliovirus
HEp-2 cell	Primary screening and miRNA mimic transfection	Validation screening and removal of false positives	Polio Type II specific antibody capture ELISA	Poliovirus (PV) and enterovirus 71 (EV71) plaque assays	318971613	RalphTrippLab_Poliovirus_EV71_miRNA_Dataset1	NCBI PubChem BioAssay	1224906	https://pubchem.ncbi.nlm.nih.gov/bioassay/1224906	MI0006426	EV71 and poliovirus
HEp-2 cell	Primary screening and miRNA mimic transfection	Validation screening and removal of false positives	Polio Type II specific antibody capture ELISA	Poliovirus (PV) and enterovirus 71 (EV71) plaque assays	318971614	RalphTrippLab_Poliovirus_EV71_miRNA_Dataset1	NCBI PubChem BioAssay	1224906	https://pubchem.ncbi.nlm.nih.gov/bioassay/1224906	MI0006428	EV71 and poliovirus
HEp-2 cell	Primary screening and miRNA mimic transfection	Validation screening and removal of false positives	Polio Type II specific antibody capture ELISA	Poliovirus (PV) and enterovirus 71 (EV71) plaque assays	318971615	RalphTrippLab_Poliovirus_EV71_miRNA_Dataset1	NCBI PubChem BioAssay	1224906	https://pubchem.ncbi.nlm.nih.gov/bioassay/1224906	MI0003832	EV71 and poliovirus
HEp-2 cell	Primary screening and miRNA mimic transfection	Validation screening and removal of false positives	Polio Type II specific antibody capture ELISA	Poliovirus (PV) and enterovirus 71 (EV71) plaque assays	318971616	RalphTrippLab_Poliovirus_EV71_miRNA_Dataset1	NCBI PubChem BioAssay	1224906	https://pubchem.ncbi.nlm.nih.gov/bioassay/1224906	MI0006348	EV71 and poliovirus
HEp-2 cell	Primary screening and miRNA mimic transfection	Validation screening and removal of false positives	Polio Type II specific antibody capture ELISA	Poliovirus (PV) and enterovirus 71 (EV71) plaque assays	318971617	RalphTrippLab_Poliovirus_EV71_miRNA_Dataset1	NCBI PubChem BioAssay	1224906	https://pubchem.ncbi.nlm.nih.gov/bioassay/1224906	MI0006432	EV71 and poliovirus
HEp-2 cell	Primary screening and miRNA mimic transfection	Validation screening and removal of false positives	Polio Type II specific antibody capture ELISA	Poliovirus (PV) and enterovirus 71 (EV71) plaque assays	318971618	RalphTrippLab_Poliovirus_EV71_miRNA_Dataset1	NCBI PubChem BioAssay	1224906	https://pubchem.ncbi.nlm.nih.gov/bioassay/1224906	MI0000252	EV71 and poliovirus
HEp-2 cell	Primary screening and miRNA mimic transfection	Validation screening and removal of false positives	Polio Type II specific antibody capture ELISA	Poliovirus (PV) and enterovirus 71 (EV71) plaque assays	318971619	RalphTrippLab_Poliovirus_EV71_miRNA_Dataset1	NCBI PubChem BioAssay	1224906	https://pubchem.ncbi.nlm.nih.gov/bioassay/1224906	MI0006353	EV71 and poliovirus
HEp-2 cell	Primary screening and miRNA mimic transfection	Validation screening and removal of false positives	Polio Type II specific antibody capture ELISA	Poliovirus (PV) and enterovirus 71 (EV71) plaque assays	318971620	RalphTrippLab_Poliovirus_EV71_miRNA_Dataset1	NCBI PubChem BioAssay	1224906	https://pubchem.ncbi.nlm.nih.gov/bioassay/1224906	MI0006433	EV71 and poliovirus
HEp-2 cell	Primary screening and miRNA mimic transfection	Validation screening and removal of false positives	Polio Type II specific antibody capture ELISA	Poliovirus (PV) and enterovirus 71 (EV71) plaque assays	318971621	RalphTrippLab_Poliovirus_EV71_miRNA_Dataset1	NCBI PubChem BioAssay	1224906	https://pubchem.ncbi.nlm.nih.gov/bioassay/1224906	MI0006356	EV71 and poliovirus
HEp-2 cell	Primary screening and miRNA mimic transfection	Validation screening and removal of false positives	Polio Type II specific antibody capture ELISA	Poliovirus (PV) and enterovirus 71 (EV71) plaque assays	318971622	RalphTrippLab_Poliovirus_EV71_miRNA_Dataset1	NCBI PubChem BioAssay	1224906	https://pubchem.ncbi.nlm.nih.gov/bioassay/1224906	MI0003780	EV71 and poliovirus
HEp-2 cell	Primary screening and miRNA mimic transfection	Validation screening and removal of false positives	Polio Type II specific antibody capture ELISA	Poliovirus (PV) and enterovirus 71 (EV71) plaque assays	318971623	RalphTrippLab_Poliovirus_EV71_miRNA_Dataset1	NCBI PubChem BioAssay	1224906	https://pubchem.ncbi.nlm.nih.gov/bioassay/1224906	MI0003815	EV71 and poliovirus
HEp-2 cell	Primary screening and miRNA mimic transfection	Validation screening and removal of false positives	Polio Type II specific antibody capture ELISA	Poliovirus (PV) and enterovirus 71 (EV71) plaque assays	318971624	RalphTrippLab_Poliovirus_EV71_miRNA_Dataset1	NCBI PubChem BioAssay	1224906	https://pubchem.ncbi.nlm.nih.gov/bioassay/1224906	MI0006362	EV71 and poliovirus
HEp-2 cell	Primary screening and miRNA mimic transfection	Validation screening and removal of false positives	Polio Type II specific antibody capture ELISA	Poliovirus (PV) and enterovirus 71 (EV71) plaque assays	318971625	RalphTrippLab_Poliovirus_EV71_miRNA_Dataset1	NCBI PubChem BioAssay	1224906	https://pubchem.ncbi.nlm.nih.gov/bioassay/1224906	MI0006372	EV71 and poliovirus
HEp-2 cell	Primary screening and miRNA mimic transfection	Validation screening and removal of false positives	Polio Type II specific antibody capture ELISA	Poliovirus (PV) and enterovirus 71 (EV71) plaque assays	318971626	RalphTrippLab_Poliovirus_EV71_miRNA_Dataset1	NCBI PubChem BioAssay	1224906	https://pubchem.ncbi.nlm.nih.gov/bioassay/1224906	MI0006441	EV71 and poliovirus
HEp-2 cell	Primary screening and miRNA mimic transfection	Validation screening and removal of false positives	Polio Type II specific antibody capture ELISA	Poliovirus (PV) and enterovirus 71 (EV71) plaque assays	318971627	RalphTrippLab_Poliovirus_EV71_miRNA_Dataset1	NCBI PubChem BioAssay	1224906	https://pubchem.ncbi.nlm.nih.gov/bioassay/1224906	MI0000449	EV71 and poliovirus
HEp-2 cell	Primary screening and miRNA mimic transfection	Validation screening and removal of false positives	Polio Type II specific antibody capture ELISA	Poliovirus (PV) and enterovirus 71 (EV71) plaque assays	318971628	RalphTrippLab_Poliovirus_EV71_miRNA_Dataset1	NCBI PubChem BioAssay	1224906	https://pubchem.ncbi.nlm.nih.gov/bioassay/1224906	MI0000449	EV71 and poliovirus
HEp-2 cell	Primary screening and miRNA mimic transfection	Validation screening and removal of false positives	Polio Type II specific antibody capture ELISA	Poliovirus (PV) and enterovirus 71 (EV71) plaque assays	318971629	RalphTrippLab_Poliovirus_EV71_miRNA_Dataset1	NCBI PubChem BioAssay	1224906	https://pubchem.ncbi.nlm.nih.gov/bioassay/1224906	MI0003786	EV71 and poliovirus
HEp-2 cell	Primary screening and miRNA mimic transfection	Validation screening and removal of false positives	Polio Type II specific antibody capture ELISA	Poliovirus (PV) and enterovirus 71 (EV71) plaque assays	318971630	RalphTrippLab_Poliovirus_EV71_miRNA_Dataset1	NCBI PubChem BioAssay	1224906	https://pubchem.ncbi.nlm.nih.gov/bioassay/1224906	MI0006657	EV71 and poliovirus
HEp-2 cell	Primary screening and miRNA mimic transfection	Validation screening and removal of false positives	Polio Type II specific antibody capture ELISA	Poliovirus (PV) and enterovirus 71 (EV71) plaque assays	318971631	RalphTrippLab_Poliovirus_EV71_miRNA_Dataset1	NCBI PubChem BioAssay	1224906	https://pubchem.ncbi.nlm.nih.gov/bioassay/1224906	MI0000452	EV71 and poliovirus
HEp-2 cell	Primary screening and miRNA mimic transfection	Validation screening and removal of false positives	Polio Type II specific antibody capture ELISA	Poliovirus (PV) and enterovirus 71 (EV71) plaque assays	318971632	RalphTrippLab_Poliovirus_EV71_miRNA_Dataset1	NCBI PubChem BioAssay	1224906	https://pubchem.ncbi.nlm.nih.gov/bioassay/1224906	MI0000810	EV71 and poliovirus
HEp-2 cell	Primary screening and miRNA mimic transfection	Validation screening and removal of false positives	Polio Type II specific antibody capture ELISA	Poliovirus (PV) and enterovirus 71 (EV71) plaque assays	318971633	RalphTrippLab_Poliovirus_EV71_miRNA_Dataset1	NCBI PubChem BioAssay	1224906	https://pubchem.ncbi.nlm.nih.gov/bioassay/1224906	MI0000810	EV71 and poliovirus
HEp-2 cell	Primary screening and miRNA mimic transfection	Validation screening and removal of false positives	Polio Type II specific antibody capture ELISA	Poliovirus (PV) and enterovirus 71 (EV71) plaque assays	318971634	RalphTrippLab_Poliovirus_EV71_miRNA_Dataset1	NCBI PubChem BioAssay	1224906	https://pubchem.ncbi.nlm.nih.gov/bioassay/1224906	MI0000475	EV71 and poliovirus
HEp-2 cell	Primary screening and miRNA mimic transfection	Validation screening and removal of false positives	Polio Type II specific antibody capture ELISA	Poliovirus (PV) and enterovirus 71 (EV71) plaque assays	318971635	RalphTrippLab_Poliovirus_EV71_miRNA_Dataset1	NCBI PubChem BioAssay	1224906	https://pubchem.ncbi.nlm.nih.gov/bioassay/1224906	MI0000261	EV71 and poliovirus
HEp-2 cell	Primary screening and miRNA mimic transfection	Validation screening and removal of false positives	Polio Type II specific antibody capture ELISA	Poliovirus (PV) and enterovirus 71 (EV71) plaque assays	318971636	RalphTrippLab_Poliovirus_EV71_miRNA_Dataset1	NCBI PubChem BioAssay	1224906	https://pubchem.ncbi.nlm.nih.gov/bioassay/1224906	MI0000456	EV71 and poliovirus
HEp-2 cell	Primary screening and miRNA mimic transfection	Validation screening and removal of false positives	Polio Type II specific antibody capture ELISA	Poliovirus (PV) and enterovirus 71 (EV71) plaque assays	318971637	RalphTrippLab_Poliovirus_EV71_miRNA_Dataset1	NCBI PubChem BioAssay	1224906	https://pubchem.ncbi.nlm.nih.gov/bioassay/1224906	MI0000459	EV71 and poliovirus
HEp-2 cell	Primary screening and miRNA mimic transfection	Validation screening and removal of false positives	Polio Type II specific antibody capture ELISA	Poliovirus (PV) and enterovirus 71 (EV71) plaque assays	318971638	RalphTrippLab_Poliovirus_EV71_miRNA_Dataset1	NCBI PubChem BioAssay	1224906	https://pubchem.ncbi.nlm.nih.gov/bioassay/1224906	MI0000461	EV71 and poliovirus
HEp-2 cell	Primary screening and miRNA mimic transfection	Validation screening and removal of false positives	Polio Type II specific antibody capture ELISA	Poliovirus (PV) and enterovirus 71 (EV71) plaque assays	318971639	RalphTrippLab_Poliovirus_EV71_miRNA_Dataset1	NCBI PubChem BioAssay	1224906	https://pubchem.ncbi.nlm.nih.gov/bioassay/1224906	MI0000477	EV71 and poliovirus
HEp-2 cell	Primary screening and miRNA mimic transfection	Validation screening and removal of false positives	Polio Type II specific antibody capture ELISA	Poliovirus (PV) and enterovirus 71 (EV71) plaque assays	318971640	RalphTrippLab_Poliovirus_EV71_miRNA_Dataset1	NCBI PubChem BioAssay	1224906	https://pubchem.ncbi.nlm.nih.gov/bioassay/1224906	MI0003129	EV71 and poliovirus
HEp-2 cell	Primary screening and miRNA mimic transfection	Validation screening and removal of false positives	Polio Type II specific antibody capture ELISA	Poliovirus (PV) and enterovirus 71 (EV71) plaque assays	318971641	RalphTrippLab_Poliovirus_EV71_miRNA_Dataset1	NCBI PubChem BioAssay	1224906	https://pubchem.ncbi.nlm.nih.gov/bioassay/1224906	MI0003129	EV71 and poliovirus
HEp-2 cell	Primary screening and miRNA mimic transfection	Validation screening and removal of false positives	Polio Type II specific antibody capture ELISA	Poliovirus (PV) and enterovirus 71 (EV71) plaque assays	318971642	RalphTrippLab_Poliovirus_EV71_miRNA_Dataset1	NCBI PubChem BioAssay	1224906	https://pubchem.ncbi.nlm.nih.gov/bioassay/1224906	MI0007076	EV71 and poliovirus
HEp-2 cell	Primary screening and miRNA mimic transfection	Validation screening and removal of false positives	Polio Type II specific antibody capture ELISA	Poliovirus (PV) and enterovirus 71 (EV71) plaque assays	318971643	RalphTrippLab_Poliovirus_EV71_miRNA_Dataset1	NCBI PubChem BioAssay	1224906	https://pubchem.ncbi.nlm.nih.gov/bioassay/1224906	MI0000478	EV71 and poliovirus
HEp-2 cell	Primary screening and miRNA mimic transfection	Validation screening and removal of false positives	Polio Type II specific antibody capture ELISA	Poliovirus (PV) and enterovirus 71 (EV71) plaque assays	318971644	RalphTrippLab_Poliovirus_EV71_miRNA_Dataset1	NCBI PubChem BioAssay	1224906	https://pubchem.ncbi.nlm.nih.gov/bioassay/1224906	MI0000479	EV71 and poliovirus
HEp-2 cell	Primary screening and miRNA mimic transfection	Validation screening and removal of false positives	Polio Type II specific antibody capture ELISA	Poliovirus (PV) and enterovirus 71 (EV71) plaque assays	318971645	RalphTrippLab_Poliovirus_EV71_miRNA_Dataset1	NCBI PubChem BioAssay	1224906	https://pubchem.ncbi.nlm.nih.gov/bioassay/1224906	MI0000809	EV71 and poliovirus
HEp-2 cell	Primary screening and miRNA mimic transfection	Validation screening and removal of false positives	Polio Type II specific antibody capture ELISA	Poliovirus (PV) and enterovirus 71 (EV71) plaque assays	318971646	RalphTrippLab_Poliovirus_EV71_miRNA_Dataset1	NCBI PubChem BioAssay	1224906	https://pubchem.ncbi.nlm.nih.gov/bioassay/1224906	MI0000462	EV71 and poliovirus
HEp-2 cell	Primary screening and miRNA mimic transfection	Validation screening and removal of false positives	Polio Type II specific antibody capture ELISA	Poliovirus (PV) and enterovirus 71 (EV71) plaque assays	318971647	RalphTrippLab_Poliovirus_EV71_miRNA_Dataset1	NCBI PubChem BioAssay	1224906	https://pubchem.ncbi.nlm.nih.gov/bioassay/1224906	MI0007258	EV71 and poliovirus
HEp-2 cell	Primary screening and miRNA mimic transfection	Validation screening and removal of false positives	Polio Type II specific antibody capture ELISA	Poliovirus (PV) and enterovirus 71 (EV71) plaque assays	318971648	RalphTrippLab_Poliovirus_EV71_miRNA_Dataset1	NCBI PubChem BioAssay	1224906	https://pubchem.ncbi.nlm.nih.gov/bioassay/1224906	MI0000480	EV71 and poliovirus
HEp-2 cell	Primary screening and miRNA mimic transfection	Validation screening and removal of false positives	Polio Type II specific antibody capture ELISA	Poliovirus (PV) and enterovirus 71 (EV71) plaque assays	318971649	RalphTrippLab_Poliovirus_EV71_miRNA_Dataset1	NCBI PubChem BioAssay	1224906	https://pubchem.ncbi.nlm.nih.gov/bioassay/1224906	MI0000070	EV71 and poliovirus
HEp-2 cell	Primary screening and miRNA mimic transfection	Validation screening and removal of false positives	Polio Type II specific antibody capture ELISA	Poliovirus (PV) and enterovirus 71 (EV71) plaque assays	318971650	RalphTrippLab_Poliovirus_EV71_miRNA_Dataset1	NCBI PubChem BioAssay	1224906	https://pubchem.ncbi.nlm.nih.gov/bioassay/1224906	MI0000071	EV71 and poliovirus
HEp-2 cell	Primary screening and miRNA mimic transfection	Validation screening and removal of false positives	Polio Type II specific antibody capture ELISA	Poliovirus (PV) and enterovirus 71 (EV71) plaque assays	318971651	RalphTrippLab_Poliovirus_EV71_miRNA_Dataset1	NCBI PubChem BioAssay	1224906	https://pubchem.ncbi.nlm.nih.gov/bioassay/1224906	MI0000289	EV71 and poliovirus
HEp-2 cell	Primary screening and miRNA mimic transfection	Validation screening and removal of false positives	Polio Type II specific antibody capture ELISA	Poliovirus (PV) and enterovirus 71 (EV71) plaque assays	318971652	RalphTrippLab_Poliovirus_EV71_miRNA_Dataset1	NCBI PubChem BioAssay	1224906	https://pubchem.ncbi.nlm.nih.gov/bioassay/1224906	MI0008194	EV71 and poliovirus
HEp-2 cell	Primary screening and miRNA mimic transfection	Validation screening and removal of false positives	Polio Type II specific antibody capture ELISA	Poliovirus (PV) and enterovirus 71 (EV71) plaque assays	318971653	RalphTrippLab_Poliovirus_EV71_miRNA_Dataset1	NCBI PubChem BioAssay	1224906	https://pubchem.ncbi.nlm.nih.gov/bioassay/1224906	MI0000274	EV71 and poliovirus
HEp-2 cell	Primary screening and miRNA mimic transfection	Validation screening and removal of false positives	Polio Type II specific antibody capture ELISA	Poliovirus (PV) and enterovirus 71 (EV71) plaque assays	318971654	RalphTrippLab_Poliovirus_EV71_miRNA_Dataset1	NCBI PubChem BioAssay	1224906	https://pubchem.ncbi.nlm.nih.gov/bioassay/1224906	MI0000274	EV71 and poliovirus
HEp-2 cell	Primary screening and miRNA mimic transfection	Validation screening and removal of false positives	Polio Type II specific antibody capture ELISA	Poliovirus (PV) and enterovirus 71 (EV71) plaque assays	318971655	RalphTrippLab_Poliovirus_EV71_miRNA_Dataset1	NCBI PubChem BioAssay	1224906	https://pubchem.ncbi.nlm.nih.gov/bioassay/1224906	MI0000465	EV71 and poliovirus
HEp-2 cell	Primary screening and miRNA mimic transfection	Validation screening and removal of false positives	Polio Type II specific antibody capture ELISA	Poliovirus (PV) and enterovirus 71 (EV71) plaque assays	318971656	RalphTrippLab_Poliovirus_EV71_miRNA_Dataset1	NCBI PubChem BioAssay	1224906	https://pubchem.ncbi.nlm.nih.gov/bioassay/1224906	MI0008331	EV71 and poliovirus
HEp-2 cell	Primary screening and miRNA mimic transfection	Validation screening and removal of false positives	Polio Type II specific antibody capture ELISA	Poliovirus (PV) and enterovirus 71 (EV71) plaque assays	318971657	RalphTrippLab_Poliovirus_EV71_miRNA_Dataset1	NCBI PubChem BioAssay	1224906	https://pubchem.ncbi.nlm.nih.gov/bioassay/1224906	MI0008332	EV71 and poliovirus
HEp-2 cell	Primary screening and miRNA mimic transfection	Validation screening and removal of false positives	Polio Type II specific antibody capture ELISA	Poliovirus (PV) and enterovirus 71 (EV71) plaque assays	318971658	RalphTrippLab_Poliovirus_EV71_miRNA_Dataset1	NCBI PubChem BioAssay	1224906	https://pubchem.ncbi.nlm.nih.gov/bioassay/1224906	MI0008336	EV71 and poliovirus
HEp-2 cell	Primary screening and miRNA mimic transfection	Validation screening and removal of false positives	Polio Type II specific antibody capture ELISA	Poliovirus (PV) and enterovirus 71 (EV71) plaque assays	318971659	RalphTrippLab_Poliovirus_EV71_miRNA_Dataset1	NCBI PubChem BioAssay	1224906	https://pubchem.ncbi.nlm.nih.gov/bioassay/1224906	MI0000488	EV71 and poliovirus
HEp-2 cell	Primary screening and miRNA mimic transfection	Validation screening and removal of false positives	Polio Type II specific antibody capture ELISA	Poliovirus (PV) and enterovirus 71 (EV71) plaque assays	318971660	RalphTrippLab_Poliovirus_EV71_miRNA_Dataset1	NCBI PubChem BioAssay	1224906	https://pubchem.ncbi.nlm.nih.gov/bioassay/1224906	MI0000732	EV71 and poliovirus
HEp-2 cell	Primary screening and miRNA mimic transfection	Validation screening and removal of false positives	Polio Type II specific antibody capture ELISA	Poliovirus (PV) and enterovirus 71 (EV71) plaque assays	318971661	RalphTrippLab_Poliovirus_EV71_miRNA_Dataset1	NCBI PubChem BioAssay	1224906	https://pubchem.ncbi.nlm.nih.gov/bioassay/1224906	MI0000279	EV71 and poliovirus
HEp-2 cell	Primary screening and miRNA mimic transfection	Validation screening and removal of false positives	Polio Type II specific antibody capture ELISA	Poliovirus (PV) and enterovirus 71 (EV71) plaque assays	318971662	RalphTrippLab_Poliovirus_EV71_miRNA_Dataset1	NCBI PubChem BioAssay	1224906	https://pubchem.ncbi.nlm.nih.gov/bioassay/1224906	MI0001150	EV71 and poliovirus
HEp-2 cell	Primary screening and miRNA mimic transfection	Validation screening and removal of false positives	Polio Type II specific antibody capture ELISA	Poliovirus (PV) and enterovirus 71 (EV71) plaque assays	318971663	RalphTrippLab_Poliovirus_EV71_miRNA_Dataset1	NCBI PubChem BioAssay	1224906	https://pubchem.ncbi.nlm.nih.gov/bioassay/1224906	MI0009982	EV71 and poliovirus
HEp-2 cell	Primary screening and miRNA mimic transfection	Validation screening and removal of false positives	Polio Type II specific antibody capture ELISA	Poliovirus (PV) and enterovirus 71 (EV71) plaque assays	318971664	RalphTrippLab_Poliovirus_EV71_miRNA_Dataset1	NCBI PubChem BioAssay	1224906	https://pubchem.ncbi.nlm.nih.gov/bioassay/1224906	MI0009986	EV71 and poliovirus
HEp-2 cell	Primary screening and miRNA mimic transfection	Validation screening and removal of false positives	Polio Type II specific antibody capture ELISA	Poliovirus (PV) and enterovirus 71 (EV71) plaque assays	318971665	RalphTrippLab_Poliovirus_EV71_miRNA_Dataset1	NCBI PubChem BioAssay	1224906	https://pubchem.ncbi.nlm.nih.gov/bioassay/1224906	MI0000240	EV71 and poliovirus
HEp-2 cell	Primary screening and miRNA mimic transfection	Validation screening and removal of false positives	Polio Type II specific antibody capture ELISA	Poliovirus (PV) and enterovirus 71 (EV71) plaque assays	318971666	RalphTrippLab_Poliovirus_EV71_miRNA_Dataset1	NCBI PubChem BioAssay	1224906	https://pubchem.ncbi.nlm.nih.gov/bioassay/1224906	MI0000242	EV71 and poliovirus
HEp-2 cell	Primary screening and miRNA mimic transfection	Validation screening and removal of false positives	Polio Type II specific antibody capture ELISA	Poliovirus (PV) and enterovirus 71 (EV71) plaque assays	318971667	RalphTrippLab_Poliovirus_EV71_miRNA_Dataset1	NCBI PubChem BioAssay	1224906	https://pubchem.ncbi.nlm.nih.gov/bioassay/1224906	MI0000282	EV71 and poliovirus
HEp-2 cell	Primary screening and miRNA mimic transfection	Validation screening and removal of false positives	Polio Type II specific antibody capture ELISA	Poliovirus (PV) and enterovirus 71 (EV71) plaque assays	318971668	RalphTrippLab_Poliovirus_EV71_miRNA_Dataset1	NCBI PubChem BioAssay	1224906	https://pubchem.ncbi.nlm.nih.gov/bioassay/1224906	MI0000075	EV71 and poliovirus
HEp-2 cell	Primary screening and miRNA mimic transfection	Validation screening and removal of false positives	Polio Type II specific antibody capture ELISA	Poliovirus (PV) and enterovirus 71 (EV71) plaque assays	318971669	RalphTrippLab_Poliovirus_EV71_miRNA_Dataset1	NCBI PubChem BioAssay	1224906	https://pubchem.ncbi.nlm.nih.gov/bioassay/1224906	MI0000737	EV71 and poliovirus
HEp-2 cell	Primary screening and miRNA mimic transfection	Validation screening and removal of false positives	Polio Type II specific antibody capture ELISA	Poliovirus (PV) and enterovirus 71 (EV71) plaque assays	318971670	RalphTrippLab_Poliovirus_EV71_miRNA_Dataset1	NCBI PubChem BioAssay	1224906	https://pubchem.ncbi.nlm.nih.gov/bioassay/1224906	MI0000737	EV71 and poliovirus
HEp-2 cell	Primary screening and miRNA mimic transfection	Validation screening and removal of false positives	Polio Type II specific antibody capture ELISA	Poliovirus (PV) and enterovirus 71 (EV71) plaque assays	318971671	RalphTrippLab_Poliovirus_EV71_miRNA_Dataset1	NCBI PubChem BioAssay	1224906	https://pubchem.ncbi.nlm.nih.gov/bioassay/1224906	MI0003130	EV71 and poliovirus
HEp-2 cell	Primary screening and miRNA mimic transfection	Validation screening and removal of false positives	Polio Type II specific antibody capture ELISA	Poliovirus (PV) and enterovirus 71 (EV71) plaque assays	318971672	RalphTrippLab_Poliovirus_EV71_miRNA_Dataset1	NCBI PubChem BioAssay	1224906	https://pubchem.ncbi.nlm.nih.gov/bioassay/1224906	MI0003130	EV71 and poliovirus
HEp-2 cell	Primary screening and miRNA mimic transfection	Validation screening and removal of false positives	Polio Type II specific antibody capture ELISA	Poliovirus (PV) and enterovirus 71 (EV71) plaque assays	318971673	RalphTrippLab_Poliovirus_EV71_miRNA_Dataset1	NCBI PubChem BioAssay	1224906	https://pubchem.ncbi.nlm.nih.gov/bioassay/1224906	MI0000284	EV71 and poliovirus
HEp-2 cell	Primary screening and miRNA mimic transfection	Validation screening and removal of false positives	Polio Type II specific antibody capture ELISA	Poliovirus (PV) and enterovirus 71 (EV71) plaque assays	318971674	RalphTrippLab_Poliovirus_EV71_miRNA_Dataset1	NCBI PubChem BioAssay	1224906	https://pubchem.ncbi.nlm.nih.gov/bioassay/1224906	MI0000285	EV71 and poliovirus
HEp-2 cell	Primary screening and miRNA mimic transfection	Validation screening and removal of false positives	Polio Type II specific antibody capture ELISA	Poliovirus (PV) and enterovirus 71 (EV71) plaque assays	318971675	RalphTrippLab_Poliovirus_EV71_miRNA_Dataset1	NCBI PubChem BioAssay	1224906	https://pubchem.ncbi.nlm.nih.gov/bioassay/1224906	MI0000285	EV71 and poliovirus
HEp-2 cell	Primary screening and miRNA mimic transfection	Validation screening and removal of false positives	Polio Type II specific antibody capture ELISA	Poliovirus (PV) and enterovirus 71 (EV71) plaque assays	318971676	RalphTrippLab_Poliovirus_EV71_miRNA_Dataset1	NCBI PubChem BioAssay	1224906	https://pubchem.ncbi.nlm.nih.gov/bioassay/1224906	MI0000251	EV71 and poliovirus
HEp-2 cell	Primary screening and miRNA mimic transfection	Validation screening and removal of false positives	Polio Type II specific antibody capture ELISA	Poliovirus (PV) and enterovirus 71 (EV71) plaque assays	318971677	RalphTrippLab_Poliovirus_EV71_miRNA_Dataset1	NCBI PubChem BioAssay	1224906	https://pubchem.ncbi.nlm.nih.gov/bioassay/1224906	MI0001519	EV71 and poliovirus
HEp-2 cell	Primary screening and miRNA mimic transfection	Validation screening and removal of false positives	Polio Type II specific antibody capture ELISA	Poliovirus (PV) and enterovirus 71 (EV71) plaque assays	318971678	RalphTrippLab_Poliovirus_EV71_miRNA_Dataset1	NCBI PubChem BioAssay	1224906	https://pubchem.ncbi.nlm.nih.gov/bioassay/1224906	MI0000077	EV71 and poliovirus
HEp-2 cell	Primary screening and miRNA mimic transfection	Validation screening and removal of false positives	Polio Type II specific antibody capture ELISA	Poliovirus (PV) and enterovirus 71 (EV71) plaque assays	318971679	RalphTrippLab_Poliovirus_EV71_miRNA_Dataset1	NCBI PubChem BioAssay	1224906	https://pubchem.ncbi.nlm.nih.gov/bioassay/1224906	MI0000287	EV71 and poliovirus
HEp-2 cell	Primary screening and miRNA mimic transfection	Validation screening and removal of false positives	Polio Type II specific antibody capture ELISA	Poliovirus (PV) and enterovirus 71 (EV71) plaque assays	318971680	RalphTrippLab_Poliovirus_EV71_miRNA_Dataset1	NCBI PubChem BioAssay	1224906	https://pubchem.ncbi.nlm.nih.gov/bioassay/1224906	MI0010635	EV71 and poliovirus
HEp-2 cell	Primary screening and miRNA mimic transfection	Validation screening and removal of false positives	Polio Type II specific antibody capture ELISA	Poliovirus (PV) and enterovirus 71 (EV71) plaque assays	318971681	RalphTrippLab_Poliovirus_EV71_miRNA_Dataset1	NCBI PubChem BioAssay	1224906	https://pubchem.ncbi.nlm.nih.gov/bioassay/1224906	MI0010636	EV71 and poliovirus
HEp-2 cell	Primary screening and miRNA mimic transfection	Validation screening and removal of false positives	Polio Type II specific antibody capture ELISA	Poliovirus (PV) and enterovirus 71 (EV71) plaque assays	318971682	RalphTrippLab_Poliovirus_EV71_miRNA_Dataset1	NCBI PubChem BioAssay	1224906	https://pubchem.ncbi.nlm.nih.gov/bioassay/1224906	MI0000288	EV71 and poliovirus
HEp-2 cell	Primary screening and miRNA mimic transfection	Validation screening and removal of false positives	Polio Type II specific antibody capture ELISA	Poliovirus (PV) and enterovirus 71 (EV71) plaque assays	318971683	RalphTrippLab_Poliovirus_EV71_miRNA_Dataset1	NCBI PubChem BioAssay	1224906	https://pubchem.ncbi.nlm.nih.gov/bioassay/1224906	MI0000293	EV71 and poliovirus
HEp-2 cell	Primary screening and miRNA mimic transfection	Validation screening and removal of false positives	Polio Type II specific antibody capture ELISA	Poliovirus (PV) and enterovirus 71 (EV71) plaque assays	318971684	RalphTrippLab_Poliovirus_EV71_miRNA_Dataset1	NCBI PubChem BioAssay	1224906	https://pubchem.ncbi.nlm.nih.gov/bioassay/1224906	MI0000294	EV71 and poliovirus
HEp-2 cell	Primary screening and miRNA mimic transfection	Validation screening and removal of false positives	Polio Type II specific antibody capture ELISA	Poliovirus (PV) and enterovirus 71 (EV71) plaque assays	318971685	RalphTrippLab_Poliovirus_EV71_miRNA_Dataset1	NCBI PubChem BioAssay	1224906	https://pubchem.ncbi.nlm.nih.gov/bioassay/1224906	MI0000296	EV71 and poliovirus
HEp-2 cell	Primary screening and miRNA mimic transfection	Validation screening and removal of false positives	Polio Type II specific antibody capture ELISA	Poliovirus (PV) and enterovirus 71 (EV71) plaque assays	318971686	RalphTrippLab_Poliovirus_EV71_miRNA_Dataset1	NCBI PubChem BioAssay	1224906	https://pubchem.ncbi.nlm.nih.gov/bioassay/1224906	MI0000740	EV71 and poliovirus
HEp-2 cell	Primary screening and miRNA mimic transfection	Validation screening and removal of false positives	Polio Type II specific antibody capture ELISA	Poliovirus (PV) and enterovirus 71 (EV71) plaque assays	318971687	RalphTrippLab_Poliovirus_EV71_miRNA_Dataset1	NCBI PubChem BioAssay	1224906	https://pubchem.ncbi.nlm.nih.gov/bioassay/1224906	MI0000296	EV71 and poliovirus
HEp-2 cell	Primary screening and miRNA mimic transfection	Validation screening and removal of false positives	Polio Type II specific antibody capture ELISA	Poliovirus (PV) and enterovirus 71 (EV71) plaque assays	318971688	RalphTrippLab_Poliovirus_EV71_miRNA_Dataset1	NCBI PubChem BioAssay	1224906	https://pubchem.ncbi.nlm.nih.gov/bioassay/1224906	MI0000297	EV71 and poliovirus
HEp-2 cell	Primary screening and miRNA mimic transfection	Validation screening and removal of false positives	Polio Type II specific antibody capture ELISA	Poliovirus (PV) and enterovirus 71 (EV71) plaque assays	318971689	RalphTrippLab_Poliovirus_EV71_miRNA_Dataset1	NCBI PubChem BioAssay	1224906	https://pubchem.ncbi.nlm.nih.gov/bioassay/1224906	MI0000298	EV71 and poliovirus
HEp-2 cell	Primary screening and miRNA mimic transfection	Validation screening and removal of false positives	Polio Type II specific antibody capture ELISA	Poliovirus (PV) and enterovirus 71 (EV71) plaque assays	318971690	RalphTrippLab_Poliovirus_EV71_miRNA_Dataset1	NCBI PubChem BioAssay	1224906	https://pubchem.ncbi.nlm.nih.gov/bioassay/1224906	MI0000299	EV71 and poliovirus
HEp-2 cell	Primary screening and miRNA mimic transfection	Validation screening and removal of false positives	Polio Type II specific antibody capture ELISA	Poliovirus (PV) and enterovirus 71 (EV71) plaque assays	318971691	RalphTrippLab_Poliovirus_EV71_miRNA_Dataset1	NCBI PubChem BioAssay	1224906	https://pubchem.ncbi.nlm.nih.gov/bioassay/1224906	MI0000300	EV71 and poliovirus
HEp-2 cell	Primary screening and miRNA mimic transfection	Validation screening and removal of false positives	Polio Type II specific antibody capture ELISA	Poliovirus (PV) and enterovirus 71 (EV71) plaque assays	318971692	RalphTrippLab_Poliovirus_EV71_miRNA_Dataset1	NCBI PubChem BioAssay	1224906	https://pubchem.ncbi.nlm.nih.gov/bioassay/1224906	MI0000079	EV71 and poliovirus
HEp-2 cell	Primary screening and miRNA mimic transfection	Validation screening and removal of false positives	Polio Type II specific antibody capture ELISA	Poliovirus (PV) and enterovirus 71 (EV71) plaque assays	318971693	RalphTrippLab_Poliovirus_EV71_miRNA_Dataset1	NCBI PubChem BioAssay	1224906	https://pubchem.ncbi.nlm.nih.gov/bioassay/1224906	MI0000080	EV71 and poliovirus
HEp-2 cell	Primary screening and miRNA mimic transfection	Validation screening and removal of false positives	Polio Type II specific antibody capture ELISA	Poliovirus (PV) and enterovirus 71 (EV71) plaque assays	318971694	RalphTrippLab_Poliovirus_EV71_miRNA_Dataset1	NCBI PubChem BioAssay	1224906	https://pubchem.ncbi.nlm.nih.gov/bioassay/1224906	MI0000084	EV71 and poliovirus
HEp-2 cell	Primary screening and miRNA mimic transfection	Validation screening and removal of false positives	Polio Type II specific antibody capture ELISA	Poliovirus (PV) and enterovirus 71 (EV71) plaque assays	318971695	RalphTrippLab_Poliovirus_EV71_miRNA_Dataset1	NCBI PubChem BioAssay	1224906	https://pubchem.ncbi.nlm.nih.gov/bioassay/1224906	MI0000440	EV71 and poliovirus
HEp-2 cell	Primary screening and miRNA mimic transfection	Validation screening and removal of false positives	Polio Type II specific antibody capture ELISA	Poliovirus (PV) and enterovirus 71 (EV71) plaque assays	318971696	RalphTrippLab_Poliovirus_EV71_miRNA_Dataset1	NCBI PubChem BioAssay	1224906	https://pubchem.ncbi.nlm.nih.gov/bioassay/1224906	MI0000086	EV71 and poliovirus
HEp-2 cell	Primary screening and miRNA mimic transfection	Validation screening and removal of false positives	Polio Type II specific antibody capture ELISA	Poliovirus (PV) and enterovirus 71 (EV71) plaque assays	318971697	RalphTrippLab_Poliovirus_EV71_miRNA_Dataset1	NCBI PubChem BioAssay	1224906	https://pubchem.ncbi.nlm.nih.gov/bioassay/1224906	MI0000086	EV71 and poliovirus
HEp-2 cell	Primary screening and miRNA mimic transfection	Validation screening and removal of false positives	Polio Type II specific antibody capture ELISA	Poliovirus (PV) and enterovirus 71 (EV71) plaque assays	318971698	RalphTrippLab_Poliovirus_EV71_miRNA_Dataset1	NCBI PubChem BioAssay	1224906	https://pubchem.ncbi.nlm.nih.gov/bioassay/1224906	MI0000744	EV71 and poliovirus
HEp-2 cell	Primary screening and miRNA mimic transfection	Validation screening and removal of false positives	Polio Type II specific antibody capture ELISA	Poliovirus (PV) and enterovirus 71 (EV71) plaque assays	318971699	RalphTrippLab_Poliovirus_EV71_miRNA_Dataset1	NCBI PubChem BioAssay	1224906	https://pubchem.ncbi.nlm.nih.gov/bioassay/1224906	MIMAT0002890	EV71 and poliovirus
HEp-2 cell	Primary screening and miRNA mimic transfection	Validation screening and removal of false positives	Polio Type II specific antibody capture ELISA	Poliovirus (PV) and enterovirus 71 (EV71) plaque assays	318971700	RalphTrippLab_Poliovirus_EV71_miRNA_Dataset1	NCBI PubChem BioAssay	1224906	https://pubchem.ncbi.nlm.nih.gov/bioassay/1224906	MI0000105	EV71 and poliovirus
HEp-2 cell	Primary screening and miRNA mimic transfection	Validation screening and removal of false positives	Polio Type II specific antibody capture ELISA	Poliovirus (PV) and enterovirus 71 (EV71) plaque assays	318971701	RalphTrippLab_Poliovirus_EV71_miRNA_Dataset1	NCBI PubChem BioAssay	1224906	https://pubchem.ncbi.nlm.nih.gov/bioassay/1224906	MI0000738	EV71 and poliovirus
HEp-2 cell	Primary screening and miRNA mimic transfection	Validation screening and removal of false positives	Polio Type II specific antibody capture ELISA	Poliovirus (PV) and enterovirus 71 (EV71) plaque assays	318971702	RalphTrippLab_Poliovirus_EV71_miRNA_Dataset1	NCBI PubChem BioAssay	1224906	https://pubchem.ncbi.nlm.nih.gov/bioassay/1224906	MI0000773	EV71 and poliovirus
HEp-2 cell	Primary screening and miRNA mimic transfection	Validation screening and removal of false positives	Polio Type II specific antibody capture ELISA	Poliovirus (PV) and enterovirus 71 (EV71) plaque assays	318971703	RalphTrippLab_Poliovirus_EV71_miRNA_Dataset1	NCBI PubChem BioAssay	1224906	https://pubchem.ncbi.nlm.nih.gov/bioassay/1224906	MI0000774	EV71 and poliovirus
HEp-2 cell	Primary screening and miRNA mimic transfection	Validation screening and removal of false positives	Polio Type II specific antibody capture ELISA	Poliovirus (PV) and enterovirus 71 (EV71) plaque assays	318971704	RalphTrippLab_Poliovirus_EV71_miRNA_Dataset1	NCBI PubChem BioAssay	1224906	https://pubchem.ncbi.nlm.nih.gov/bioassay/1224906	MI0000088	EV71 and poliovirus
HEp-2 cell	Primary screening and miRNA mimic transfection	Validation screening and removal of false positives	Polio Type II specific antibody capture ELISA	Poliovirus (PV) and enterovirus 71 (EV71) plaque assays	318971705	RalphTrippLab_Poliovirus_EV71_miRNA_Dataset1	NCBI PubChem BioAssay	1224906	https://pubchem.ncbi.nlm.nih.gov/bioassay/1224906	MI0000749	EV71 and poliovirus
HEp-2 cell	Primary screening and miRNA mimic transfection	Validation screening and removal of false positives	Polio Type II specific antibody capture ELISA	Poliovirus (PV) and enterovirus 71 (EV71) plaque assays	318971706	RalphTrippLab_Poliovirus_EV71_miRNA_Dataset1	NCBI PubChem BioAssay	1224906	https://pubchem.ncbi.nlm.nih.gov/bioassay/1224906	MI0014128	EV71 and poliovirus
HEp-2 cell	Primary screening and miRNA mimic transfection	Validation screening and removal of false positives	Polio Type II specific antibody capture ELISA	Poliovirus (PV) and enterovirus 71 (EV71) plaque assays	318971707	RalphTrippLab_Poliovirus_EV71_miRNA_Dataset1	NCBI PubChem BioAssay	1224906	https://pubchem.ncbi.nlm.nih.gov/bioassay/1224906	MI0014138	EV71 and poliovirus
HEp-2 cell	Primary screening and miRNA mimic transfection	Validation screening and removal of false positives	Polio Type II specific antibody capture ELISA	Poliovirus (PV) and enterovirus 71 (EV71) plaque assays	318971708	RalphTrippLab_Poliovirus_EV71_miRNA_Dataset1	NCBI PubChem BioAssay	1224906	https://pubchem.ncbi.nlm.nih.gov/bioassay/1224906	MI0014145	EV71 and poliovirus
HEp-2 cell	Primary screening and miRNA mimic transfection	Validation screening and removal of false positives	Polio Type II specific antibody capture ELISA	Poliovirus (PV) and enterovirus 71 (EV71) plaque assays	318971709	RalphTrippLab_Poliovirus_EV71_miRNA_Dataset1	NCBI PubChem BioAssay	1224906	https://pubchem.ncbi.nlm.nih.gov/bioassay/1224906	MI0014155	EV71 and poliovirus
HEp-2 cell	Primary screening and miRNA mimic transfection	Validation screening and removal of false positives	Polio Type II specific antibody capture ELISA	Poliovirus (PV) and enterovirus 71 (EV71) plaque assays	318971710	RalphTrippLab_Poliovirus_EV71_miRNA_Dataset1	NCBI PubChem BioAssay	1224906	https://pubchem.ncbi.nlm.nih.gov/bioassay/1224906	MI0014165	EV71 and poliovirus
HEp-2 cell	Primary screening and miRNA mimic transfection	Validation screening and removal of false positives	Polio Type II specific antibody capture ELISA	Poliovirus (PV) and enterovirus 71 (EV71) plaque assays	318971711	RalphTrippLab_Poliovirus_EV71_miRNA_Dataset1	NCBI PubChem BioAssay	1224906	https://pubchem.ncbi.nlm.nih.gov/bioassay/1224906	MI0014166	EV71 and poliovirus
HEp-2 cell	Primary screening and miRNA mimic transfection	Validation screening and removal of false positives	Polio Type II specific antibody capture ELISA	Poliovirus (PV) and enterovirus 71 (EV71) plaque assays	318971712	RalphTrippLab_Poliovirus_EV71_miRNA_Dataset1	NCBI PubChem BioAssay	1224906	https://pubchem.ncbi.nlm.nih.gov/bioassay/1224906	MI0014172	EV71 and poliovirus
HEp-2 cell	Primary screening and miRNA mimic transfection	Validation screening and removal of false positives	Polio Type II specific antibody capture ELISA	Poliovirus (PV) and enterovirus 71 (EV71) plaque assays	318971713	RalphTrippLab_Poliovirus_EV71_miRNA_Dataset1	NCBI PubChem BioAssay	1224906	https://pubchem.ncbi.nlm.nih.gov/bioassay/1224906	MI0014173	EV71 and poliovirus
HEp-2 cell	Primary screening and miRNA mimic transfection	Validation screening and removal of false positives	Polio Type II specific antibody capture ELISA	Poliovirus (PV) and enterovirus 71 (EV71) plaque assays	318971714	RalphTrippLab_Poliovirus_EV71_miRNA_Dataset1	NCBI PubChem BioAssay	1224906	https://pubchem.ncbi.nlm.nih.gov/bioassay/1224906	MI0014175	EV71 and poliovirus
HEp-2 cell	Primary screening and miRNA mimic transfection	Validation screening and removal of false positives	Polio Type II specific antibody capture ELISA	Poliovirus (PV) and enterovirus 71 (EV71) plaque assays	318971715	RalphTrippLab_Poliovirus_EV71_miRNA_Dataset1	NCBI PubChem BioAssay	1224906	https://pubchem.ncbi.nlm.nih.gov/bioassay/1224906	MI0014177	EV71 and poliovirus
HEp-2 cell	Primary screening and miRNA mimic transfection	Validation screening and removal of false positives	Polio Type II specific antibody capture ELISA	Poliovirus (PV) and enterovirus 71 (EV71) plaque assays	318971716	RalphTrippLab_Poliovirus_EV71_miRNA_Dataset1	NCBI PubChem BioAssay	1224906	https://pubchem.ncbi.nlm.nih.gov/bioassay/1224906	MI0016426	EV71 and poliovirus
HEp-2 cell	Primary screening and miRNA mimic transfection	Validation screening and removal of false positives	Polio Type II specific antibody capture ELISA	Poliovirus (PV) and enterovirus 71 (EV71) plaque assays	318971717	RalphTrippLab_Poliovirus_EV71_miRNA_Dataset1	NCBI PubChem BioAssay	1224906	https://pubchem.ncbi.nlm.nih.gov/bioassay/1224906	MI0014178	EV71 and poliovirus
HEp-2 cell	Primary screening and miRNA mimic transfection	Validation screening and removal of false positives	Polio Type II specific antibody capture ELISA	Poliovirus (PV) and enterovirus 71 (EV71) plaque assays	318971718	RalphTrippLab_Poliovirus_EV71_miRNA_Dataset1	NCBI PubChem BioAssay	1224906	https://pubchem.ncbi.nlm.nih.gov/bioassay/1224906	MI0014186	EV71 and poliovirus
HEp-2 cell	Primary screening and miRNA mimic transfection	Validation screening and removal of false positives	Polio Type II specific antibody capture ELISA	Poliovirus (PV) and enterovirus 71 (EV71) plaque assays	318971719	RalphTrippLab_Poliovirus_EV71_miRNA_Dataset1	NCBI PubChem BioAssay	1224906	https://pubchem.ncbi.nlm.nih.gov/bioassay/1224906	MI0014191	EV71 and poliovirus
HEp-2 cell	Primary screening and miRNA mimic transfection	Validation screening and removal of false positives	Polio Type II specific antibody capture ELISA	Poliovirus (PV) and enterovirus 71 (EV71) plaque assays	318971720	RalphTrippLab_Poliovirus_EV71_miRNA_Dataset1	NCBI PubChem BioAssay	1224906	https://pubchem.ncbi.nlm.nih.gov/bioassay/1224906	MI0014198	EV71 and poliovirus
HEp-2 cell	Primary screening and miRNA mimic transfection	Validation screening and removal of false positives	Polio Type II specific antibody capture ELISA	Poliovirus (PV) and enterovirus 71 (EV71) plaque assays	318971721	RalphTrippLab_Poliovirus_EV71_miRNA_Dataset1	NCBI PubChem BioAssay	1224906	https://pubchem.ncbi.nlm.nih.gov/bioassay/1224906	MI0014200	EV71 and poliovirus
HEp-2 cell	Primary screening and miRNA mimic transfection	Validation screening and removal of false positives	Polio Type II specific antibody capture ELISA	Poliovirus (PV) and enterovirus 71 (EV71) plaque assays	318971722	RalphTrippLab_Poliovirus_EV71_miRNA_Dataset1	NCBI PubChem BioAssay	1224906	https://pubchem.ncbi.nlm.nih.gov/bioassay/1224906	MI0014233	EV71 and poliovirus
HEp-2 cell	Primary screening and miRNA mimic transfection	Validation screening and removal of false positives	Polio Type II specific antibody capture ELISA	Poliovirus (PV) and enterovirus 71 (EV71) plaque assays	318971723	RalphTrippLab_Poliovirus_EV71_miRNA_Dataset1	NCBI PubChem BioAssay	1224906	https://pubchem.ncbi.nlm.nih.gov/bioassay/1224906	MI0003776	EV71 and poliovirus
HEp-2 cell	Primary screening and miRNA mimic transfection	Validation screening and removal of false positives	Polio Type II specific antibody capture ELISA	Poliovirus (PV) and enterovirus 71 (EV71) plaque assays	318971724	RalphTrippLab_Poliovirus_EV71_miRNA_Dataset1	NCBI PubChem BioAssay	1224906	https://pubchem.ncbi.nlm.nih.gov/bioassay/1224906	MI0003778	EV71 and poliovirus
HEp-2 cell	Primary screening and miRNA mimic transfection	Validation screening and removal of false positives	Polio Type II specific antibody capture ELISA	Poliovirus (PV) and enterovirus 71 (EV71) plaque assays	318971725	RalphTrippLab_Poliovirus_EV71_miRNA_Dataset1	NCBI PubChem BioAssay	1224906	https://pubchem.ncbi.nlm.nih.gov/bioassay/1224906	MI0001725	EV71 and poliovirus
HEp-2 cell	Primary screening and miRNA mimic transfection	Validation screening and removal of false positives	Polio Type II specific antibody capture ELISA	Poliovirus (PV) and enterovirus 71 (EV71) plaque assays	318971726	RalphTrippLab_Poliovirus_EV71_miRNA_Dataset1	NCBI PubChem BioAssay	1224906	https://pubchem.ncbi.nlm.nih.gov/bioassay/1224906	MI0000812	EV71 and poliovirus
HEp-2 cell	Primary screening and miRNA mimic transfection	Validation screening and removal of false positives	Polio Type II specific antibody capture ELISA	Poliovirus (PV) and enterovirus 71 (EV71) plaque assays	318971727	RalphTrippLab_Poliovirus_EV71_miRNA_Dataset1	NCBI PubChem BioAssay	1224906	https://pubchem.ncbi.nlm.nih.gov/bioassay/1224906	MI0000806	EV71 and poliovirus
HEp-2 cell	Primary screening and miRNA mimic transfection	Validation screening and removal of false positives	Polio Type II specific antibody capture ELISA	Poliovirus (PV) and enterovirus 71 (EV71) plaque assays	318971728	RalphTrippLab_Poliovirus_EV71_miRNA_Dataset1	NCBI PubChem BioAssay	1224906	https://pubchem.ncbi.nlm.nih.gov/bioassay/1224906	MI0000091	EV71 and poliovirus
HEp-2 cell	Primary screening and miRNA mimic transfection	Validation screening and removal of false positives	Polio Type II specific antibody capture ELISA	Poliovirus (PV) and enterovirus 71 (EV71) plaque assays	318971729	RalphTrippLab_Poliovirus_EV71_miRNA_Dataset1	NCBI PubChem BioAssay	1224906	https://pubchem.ncbi.nlm.nih.gov/bioassay/1224906	MI0000091	EV71 and poliovirus
HEp-2 cell	Primary screening and miRNA mimic transfection	Validation screening and removal of false positives	Polio Type II specific antibody capture ELISA	Poliovirus (PV) and enterovirus 71 (EV71) plaque assays	318971730	RalphTrippLab_Poliovirus_EV71_miRNA_Dataset1	NCBI PubChem BioAssay	1224906	https://pubchem.ncbi.nlm.nih.gov/bioassay/1224906	MI0003646	EV71 and poliovirus
HEp-2 cell	Primary screening and miRNA mimic transfection	Validation screening and removal of false positives	Polio Type II specific antibody capture ELISA	Poliovirus (PV) and enterovirus 71 (EV71) plaque assays	318971731	RalphTrippLab_Poliovirus_EV71_miRNA_Dataset1	NCBI PubChem BioAssay	1224906	https://pubchem.ncbi.nlm.nih.gov/bioassay/1224906	MI0000802	EV71 and poliovirus
HEp-2 cell	Primary screening and miRNA mimic transfection	Validation screening and removal of false positives	Polio Type II specific antibody capture ELISA	Poliovirus (PV) and enterovirus 71 (EV71) plaque assays	318971732	RalphTrippLab_Poliovirus_EV71_miRNA_Dataset1	NCBI PubChem BioAssay	1224906	https://pubchem.ncbi.nlm.nih.gov/bioassay/1224906	MI0000805	EV71 and poliovirus
HEp-2 cell	Primary screening and miRNA mimic transfection	Validation screening and removal of false positives	Polio Type II specific antibody capture ELISA	Poliovirus (PV) and enterovirus 71 (EV71) plaque assays	318971733	RalphTrippLab_Poliovirus_EV71_miRNA_Dataset1	NCBI PubChem BioAssay	1224906	https://pubchem.ncbi.nlm.nih.gov/bioassay/1224906	MI0000825	EV71 and poliovirus
HEp-2 cell	Primary screening and miRNA mimic transfection	Validation screening and removal of false positives	Polio Type II specific antibody capture ELISA	Poliovirus (PV) and enterovirus 71 (EV71) plaque assays	318971734	RalphTrippLab_Poliovirus_EV71_miRNA_Dataset1	NCBI PubChem BioAssay	1224906	https://pubchem.ncbi.nlm.nih.gov/bioassay/1224906	MI0000826	EV71 and poliovirus
HEp-2 cell	Primary screening and miRNA mimic transfection	Validation screening and removal of false positives	Polio Type II specific antibody capture ELISA	Poliovirus (PV) and enterovirus 71 (EV71) plaque assays	318971735	RalphTrippLab_Poliovirus_EV71_miRNA_Dataset1	NCBI PubChem BioAssay	1224906	https://pubchem.ncbi.nlm.nih.gov/bioassay/1224906	MI0000268	EV71 and poliovirus
HEp-2 cell	Primary screening and miRNA mimic transfection	Validation screening and removal of false positives	Polio Type II specific antibody capture ELISA	Poliovirus (PV) and enterovirus 71 (EV71) plaque assays	318971736	RalphTrippLab_Poliovirus_EV71_miRNA_Dataset1	NCBI PubChem BioAssay	1224906	https://pubchem.ncbi.nlm.nih.gov/bioassay/1224906	MI0015996	EV71 and poliovirus
HEp-2 cell	Primary screening and miRNA mimic transfection	Validation screening and removal of false positives	Polio Type II specific antibody capture ELISA	Poliovirus (PV) and enterovirus 71 (EV71) plaque assays	318971737	RalphTrippLab_Poliovirus_EV71_miRNA_Dataset1	NCBI PubChem BioAssay	1224906	https://pubchem.ncbi.nlm.nih.gov/bioassay/1224906	MI0015997	EV71 and poliovirus
HEp-2 cell	Primary screening and miRNA mimic transfection	Validation screening and removal of false positives	Polio Type II specific antibody capture ELISA	Poliovirus (PV) and enterovirus 71 (EV71) plaque assays	318971738	RalphTrippLab_Poliovirus_EV71_miRNA_Dataset1	NCBI PubChem BioAssay	1224906	https://pubchem.ncbi.nlm.nih.gov/bioassay/1224906	MI0016000	EV71 and poliovirus
HEp-2 cell	Primary screening and miRNA mimic transfection	Validation screening and removal of false positives	Polio Type II specific antibody capture ELISA	Poliovirus (PV) and enterovirus 71 (EV71) plaque assays	318971739	RalphTrippLab_Poliovirus_EV71_miRNA_Dataset1	NCBI PubChem BioAssay	1224906	https://pubchem.ncbi.nlm.nih.gov/bioassay/1224906	MI0016008	EV71 and poliovirus
HEp-2 cell	Primary screening and miRNA mimic transfection	Validation screening and removal of false positives	Polio Type II specific antibody capture ELISA	Poliovirus (PV) and enterovirus 71 (EV71) plaque assays	318971740	RalphTrippLab_Poliovirus_EV71_miRNA_Dataset1	NCBI PubChem BioAssay	1224906	https://pubchem.ncbi.nlm.nih.gov/bioassay/1224906	MI0000762	EV71 and poliovirus
HEp-2 cell	Primary screening and miRNA mimic transfection	Validation screening and removal of false positives	Polio Type II specific antibody capture ELISA	Poliovirus (PV) and enterovirus 71 (EV71) plaque assays	318971741	RalphTrippLab_Poliovirus_EV71_miRNA_Dataset1	NCBI PubChem BioAssay	1224906	https://pubchem.ncbi.nlm.nih.gov/bioassay/1224906	MI0000762	EV71 and poliovirus
HEp-2 cell	Primary screening and miRNA mimic transfection	Validation screening and removal of false positives	Polio Type II specific antibody capture ELISA	Poliovirus (PV) and enterovirus 71 (EV71) plaque assays	318971742	RalphTrippLab_Poliovirus_EV71_miRNA_Dataset1	NCBI PubChem BioAssay	1224906	https://pubchem.ncbi.nlm.nih.gov/bioassay/1224906	MI0016047	EV71 and poliovirus
HEp-2 cell	Primary screening and miRNA mimic transfection	Validation screening and removal of false positives	Polio Type II specific antibody capture ELISA	Poliovirus (PV) and enterovirus 71 (EV71) plaque assays	318971743	RalphTrippLab_Poliovirus_EV71_miRNA_Dataset1	NCBI PubChem BioAssay	1224906	https://pubchem.ncbi.nlm.nih.gov/bioassay/1224906	MI0016049	EV71 and poliovirus
HEp-2 cell	Primary screening and miRNA mimic transfection	Validation screening and removal of false positives	Polio Type II specific antibody capture ELISA	Poliovirus (PV) and enterovirus 71 (EV71) plaque assays	318971744	RalphTrippLab_Poliovirus_EV71_miRNA_Dataset1	NCBI PubChem BioAssay	1224906	https://pubchem.ncbi.nlm.nih.gov/bioassay/1224906	MI0000767	EV71 and poliovirus
HEp-2 cell	Primary screening and miRNA mimic transfection	Validation screening and removal of false positives	Polio Type II specific antibody capture ELISA	Poliovirus (PV) and enterovirus 71 (EV71) plaque assays	318971745	RalphTrippLab_Poliovirus_EV71_miRNA_Dataset1	NCBI PubChem BioAssay	1224906	https://pubchem.ncbi.nlm.nih.gov/bioassay/1224906	MI0016057	EV71 and poliovirus
HEp-2 cell	Primary screening and miRNA mimic transfection	Validation screening and removal of false positives	Polio Type II specific antibody capture ELISA	Poliovirus (PV) and enterovirus 71 (EV71) plaque assays	318971746	RalphTrippLab_Poliovirus_EV71_miRNA_Dataset1	NCBI PubChem BioAssay	1224906	https://pubchem.ncbi.nlm.nih.gov/bioassay/1224906	MI0016060	EV71 and poliovirus
HEp-2 cell	Primary screening and miRNA mimic transfection	Validation screening and removal of false positives	Polio Type II specific antibody capture ELISA	Poliovirus (PV) and enterovirus 71 (EV71) plaque assays	318971747	RalphTrippLab_Poliovirus_EV71_miRNA_Dataset1	NCBI PubChem BioAssay	1224906	https://pubchem.ncbi.nlm.nih.gov/bioassay/1224906	MI0016069	EV71 and poliovirus
HEp-2 cell	Primary screening and miRNA mimic transfection	Validation screening and removal of false positives	Polio Type II specific antibody capture ELISA	Poliovirus (PV) and enterovirus 71 (EV71) plaque assays	318971748	RalphTrippLab_Poliovirus_EV71_miRNA_Dataset1	NCBI PubChem BioAssay	1224906	https://pubchem.ncbi.nlm.nih.gov/bioassay/1224906	MI0016070	EV71 and poliovirus
HEp-2 cell	Primary screening and miRNA mimic transfection	Validation screening and removal of false positives	Polio Type II specific antibody capture ELISA	Poliovirus (PV) and enterovirus 71 (EV71) plaque assays	318971749	RalphTrippLab_Poliovirus_EV71_miRNA_Dataset1	NCBI PubChem BioAssay	1224906	https://pubchem.ncbi.nlm.nih.gov/bioassay/1224906	MI0016072	EV71 and poliovirus
HEp-2 cell	Primary screening and miRNA mimic transfection	Validation screening and removal of false positives	Polio Type II specific antibody capture ELISA	Poliovirus (PV) and enterovirus 71 (EV71) plaque assays	318971750	RalphTrippLab_Poliovirus_EV71_miRNA_Dataset1	NCBI PubChem BioAssay	1224906	https://pubchem.ncbi.nlm.nih.gov/bioassay/1224906	MI0016073	EV71 and poliovirus
HEp-2 cell	Primary screening and miRNA mimic transfection	Validation screening and removal of false positives	Polio Type II specific antibody capture ELISA	Poliovirus (PV) and enterovirus 71 (EV71) plaque assays	318971751	RalphTrippLab_Poliovirus_EV71_miRNA_Dataset1	NCBI PubChem BioAssay	1224906	https://pubchem.ncbi.nlm.nih.gov/bioassay/1224906	MI0016074	EV71 and poliovirus
HEp-2 cell	Primary screening and miRNA mimic transfection	Validation screening and removal of false positives	Polio Type II specific antibody capture ELISA	Poliovirus (PV) and enterovirus 71 (EV71) plaque assays	318971752	RalphTrippLab_Poliovirus_EV71_miRNA_Dataset1	NCBI PubChem BioAssay	1224906	https://pubchem.ncbi.nlm.nih.gov/bioassay/1224906	MI0016077	EV71 and poliovirus
HEp-2 cell	Primary screening and miRNA mimic transfection	Validation screening and removal of false positives	Polio Type II specific antibody capture ELISA	Poliovirus (PV) and enterovirus 71 (EV71) plaque assays	318971753	RalphTrippLab_Poliovirus_EV71_miRNA_Dataset1	NCBI PubChem BioAssay	1224906	https://pubchem.ncbi.nlm.nih.gov/bioassay/1224906	MI0016082	EV71 and poliovirus
HEp-2 cell	Primary screening and miRNA mimic transfection	Validation screening and removal of false positives	Polio Type II specific antibody capture ELISA	Poliovirus (PV) and enterovirus 71 (EV71) plaque assays	318971754	RalphTrippLab_Poliovirus_EV71_miRNA_Dataset1	NCBI PubChem BioAssay	1224906	https://pubchem.ncbi.nlm.nih.gov/bioassay/1224906	MI0016087	EV71 and poliovirus
HEp-2 cell	Primary screening and miRNA mimic transfection	Validation screening and removal of false positives	Polio Type II specific antibody capture ELISA	Poliovirus (PV) and enterovirus 71 (EV71) plaque assays	318971755	RalphTrippLab_Poliovirus_EV71_miRNA_Dataset1	NCBI PubChem BioAssay	1224906	https://pubchem.ncbi.nlm.nih.gov/bioassay/1224906	MIMAT0018115	EV71 and poliovirus
HEp-2 cell	Primary screening and miRNA mimic transfection	Validation screening and removal of false positives	Polio Type II specific antibody capture ELISA	Poliovirus (PV) and enterovirus 71 (EV71) plaque assays	318971756	RalphTrippLab_Poliovirus_EV71_miRNA_Dataset1	NCBI PubChem BioAssay	1224906	https://pubchem.ncbi.nlm.nih.gov/bioassay/1224906	MIMAT0019223	EV71 and poliovirus
HEp-2 cell	Primary screening and miRNA mimic transfection	Validation screening and removal of false positives	Polio Type II specific antibody capture ELISA	Poliovirus (PV) and enterovirus 71 (EV71) plaque assays	318971757	RalphTrippLab_Poliovirus_EV71_miRNA_Dataset1	NCBI PubChem BioAssay	1224906	https://pubchem.ncbi.nlm.nih.gov/bioassay/1224906	MIMAT0018119	EV71 and poliovirus
HEp-2 cell	Primary screening and miRNA mimic transfection	Validation screening and removal of false positives	Polio Type II specific antibody capture ELISA	Poliovirus (PV) and enterovirus 71 (EV71) plaque assays	318971758	RalphTrippLab_Poliovirus_EV71_miRNA_Dataset1	NCBI PubChem BioAssay	1224906	https://pubchem.ncbi.nlm.nih.gov/bioassay/1224906	MI0000778	EV71 and poliovirus
HEp-2 cell	Primary screening and miRNA mimic transfection	Validation screening and removal of false positives	Polio Type II specific antibody capture ELISA	Poliovirus (PV) and enterovirus 71 (EV71) plaque assays	318971759	RalphTrippLab_Poliovirus_EV71_miRNA_Dataset1	NCBI PubChem BioAssay	1224906	https://pubchem.ncbi.nlm.nih.gov/bioassay/1224906	MI0000779	EV71 and poliovirus
HEp-2 cell	Primary screening and miRNA mimic transfection	Validation screening and removal of false positives	Polio Type II specific antibody capture ELISA	Poliovirus (PV) and enterovirus 71 (EV71) plaque assays	318971760	RalphTrippLab_Poliovirus_EV71_miRNA_Dataset1	NCBI PubChem BioAssay	1224906	https://pubchem.ncbi.nlm.nih.gov/bioassay/1224906	MI0016134	EV71 and poliovirus
HEp-2 cell	Primary screening and miRNA mimic transfection	Validation screening and removal of false positives	Polio Type II specific antibody capture ELISA	Poliovirus (PV) and enterovirus 71 (EV71) plaque assays	318971761	RalphTrippLab_Poliovirus_EV71_miRNA_Dataset1	NCBI PubChem BioAssay	1224906	https://pubchem.ncbi.nlm.nih.gov/bioassay/1224906	MI0000780	EV71 and poliovirus
HEp-2 cell	Primary screening and miRNA mimic transfection	Validation screening and removal of false positives	Polio Type II specific antibody capture ELISA	Poliovirus (PV) and enterovirus 71 (EV71) plaque assays	318971762	RalphTrippLab_Poliovirus_EV71_miRNA_Dataset1	NCBI PubChem BioAssay	1224906	https://pubchem.ncbi.nlm.nih.gov/bioassay/1224906	MI0000781	EV71 and poliovirus
HEp-2 cell	Primary screening and miRNA mimic transfection	Validation screening and removal of false positives	Polio Type II specific antibody capture ELISA	Poliovirus (PV) and enterovirus 71 (EV71) plaque assays	318971763	RalphTrippLab_Poliovirus_EV71_miRNA_Dataset1	NCBI PubChem BioAssay	1224906	https://pubchem.ncbi.nlm.nih.gov/bioassay/1224906	MI0000781	EV71 and poliovirus
[truncated: 1,032 more rows]
